# Supplementary material for: Vertigo and dizziness in adolescents: Risk factors and their population attributable risk
Source: PLoS One. 2017 Nov 13;12(11):e0187819. doi: 10.1371/journal.pone.0187819 (PMC5683632; doi:10.1371/journal.pone.0187819)
Supplement: S2 File — (CSV) [file pone.0187819.s002.csv]

�vertigo_triggered_by_headmovement�,"vertigo_triggered_by_position_change","vertigo_present_rest","vertigo_present_movement","vertigoaccompanying_pain_neck_head","vertigo_accompanying_hearing_disorder"," vertigo_accompanying_prickle_armslegsface "," vertigo_accompanying_visual disorder",�coffee_categorical�,�coke_categorical�,"vertigo",�orthostatic_dizziness","spinning_vertigo","swaying_vertigo",…
1	1	0	0	1	0	1	2	1	3	1	1	0	0	0	0	0	1	2	0	1	1	1	1	1	0	0	0
1				1	0	0	0	0	0	1	0	0	0	1	1	1	0	2	0	0	0	0	0	0	0	0	0
	1			2	0	1	1	0	0	1	1	0	0	1	1	0	0	2	0	0	0	0	0	0	0	0	0
0	1	0	0	1	1	0	1	1	1	1	1	1	0	0	1	1	0	1	1	0	1	1	1	1	0	1	1
	1			0	1	0	1	0	0	1	0	0	0	1	1	0	0	1	1	0	0	0	1	1	0	0	0
	1						2	0	1	1	1	0	0	0	0	0	0	2	0	0	0	1	0	0	0	0	0
0	1	0	0	0	0	0	1	1	1	1	1	0	0	0	0	0	0	1	1	1	1	1	0	0	0	0	0
								0	1	0	0	0	0	0	1	1	0	2	0	0	0	1	0	1	0	0	1
0	1	0	1	1	1	1	2	0	0	1	1	0	1	0	1	0	0	1	1	0	0	0	0	0	0	1	1
0	1	1	1	2	0	0	1	0	1	1	1	0	0	0	1	1	0	2	0	0	0	1	0	0	1	1	1
1	1	0	1	1	0	0	0	1	1	1	1	0	0	0	1	0	0	2	0	1	1	1	0	0	0	0	0
	1			0	0	0	2	0	1	1	1	0	0	0	1	0	0	1	1	0	0	1	0	1	0	0	1
0	1	1	0	1	1	0	0	1	2	1	0	1	0	0	1	1	0	1	1	0	1	1	0	0	0	0	0
1	1			1	0	0	1	3	3	1	1	0	0	1	1	0	1	2	0	1	1	1	1	1	1	0	1
								2	1	0	0	0	0	0	1	0	0	2	0	0	1	1	1	1	0	0	0
0	1	0	0	0	0	0	0	0	2	1	1	0	0	0	1	0	0	2	0	1	0	1	1	1	1	0	0
1	1	0	0	1	0	1	0	0	1	1	0	0	0	1	1	1	0	2	0	0	0	1	0	0	0	0	0
								0	1	0	0	0	0	0	1	0	0	1	1	0	0	1	0	0	0	0	0
1	1	0	0	1	0	0	0	0	1	1	0	0	1	0	1	1	0	1	1	0	0	1	1	1	0	0	0
1	1	0	1	2	0	1	1	0	0	1	1	0	0	0	1	1	0	2	0	1	0	0	1	1	0	1	1
0	1	0	0	1	0	0	1	0	0	1	1	0	0	0	1	0	0	2	0	0	0	0	0	0	0	0	0
	1			1	0	1	1	2	3	1	0	0	0	1	1	1	1	2	0	1	1	1	1	1	0	0	0
								0	1	0	0	0	0	0	1	0	0	1	1	0	0	1	0	0	0	0	0
			1	0	1	0	0	3	3	1	0	0	1	0	0	1	0	2	0	1	1	1	1	1	1	0	0
	1	0	0	1	0	0	2	0	1	1	0	0	1	0	1	0	0	2	0	0	0	1	0	0	0	0	0
								2	1	0	0	0	0	0	1	0	0	1	1	0	1	1	1	1	1	0	0
								2	0	0	0	0	0	0	1	0	0	2	0	0	1	0	0	0	0	0	0
0	1	0	1	1	1	0	1	0	0	1	1	0	0	0	1	1	0	2	0	1	0	0	0	1	0	0	0
1	0	1	1	2	1	0	1	1	3	1	1	1	1	0	0	0	0	2	0	1	1	1	0	0	0	0	0
	1			1	2	2	2	2	1	1	1	0	0	0	1	1	1	2	0	1	1	1	0	1	0	0	0
1	1	0	1	1	1	1	2	0	1	1	1	0	0	0	1	0	0	1	1	0	0	1	0	1	0	0	0
0	1	0	0	1	0	0	0	0	2	1	1	0	0	0	1	1	0	2	0	0	0	1	1	1	0	0	0
0	1	1	0	1	0	0	0	0	1	1	1	0	1	0	1	0	0	2	0	1	0	1	0	1	0	0	0
								2	2	0	0	0	0	0	0	0	0	2	0	0	1	1	1	1	1	0	0
0	1	0	0	0	0	0	0	0	2	1	1	0	0	0	1	0	0	2	0	0	0	1	1	1	0	0	0
0	1	0	1	1	0	0	0	1	1	1	0	1	0	0	1	0	0	2	0	0	1	1	0	0	0	0	1
0	1	0	1	0	0	0	0	1	0	1	0	0	1	1	1	0	0	2	0	0	1	0	1	1	0	0	0
0	0	1	1	0	2	0	1	1	1	1	1	0	0	0	0	0	1	2	0	1	1	1	0	0	0	0	1
1	0	0	0	1	0	0	1	1	0	1	1	0	0	0	1	1	0	2	0	0	1	0	0	0	0	1	1
1	1	0	1	1	0	0	0	1	0	1	1	0	0	0	1	0	0	1	1	0	1	0	0	1	0	0	1
0	1	1	0	1	0	0	1	0	0	1	1	0	0	0	1	1	0	2	0	0	0	0	0	0	0	0	0
								0	2	0	0	0	0	0	1	0	0	1	1	1	0	1	1	1	0	0	0
1	1	1	0	2	0	0	1	0	0	1	1	0	1	0	1	0	0	2	0	0	0	0	1	1	0	0	0
1	1	0	1	1	1	0	0	2	1	1	0	0	1	1	1	1	1	1	1	1	1	1	0	0	0	0	0
1				0	0	0	0	0	0	1	0	0	1	0	0	0	0	2	0	0	0	0	0	0	0	0	0
1	1	0	0	1	1	0	0	0	0	1	1	0	0	0	1	1	0	2	0	0	0	0	1	1	0	0	0
	1			0	0	0	1	0	2	1	1	0	0	0	1	0	0	2	0	1	0	1	0	0	0	0	0
1				1	0	0	1	1	3	1	0	1	0	0	0	0	1	2	0	1	1	1	1	1	0	0	0
0	1	0	1	1	1	0	1	0	0	1	1	0	0	0	1	1	0	1	1	0	0	0	0	0	0	0	0
1	1	0	0	1	1	2	2	1	1	1	1	0	0	0	1	0	0	1	1	1	1	1	0	1	0	0	0
	1						2	0	1	1	0	0	0	1	1	0	0	2	0	0	0	1	1	1	0	1	1
0	1	0	0	0	1	0	1	0	1	1	1	0	0	0	1	0	0	1	1	0	0	1	1	1	0	0	0
								0	0	0	0	0	0	0	1	1	1	1	1	1	0	0	0	1	0	0	0
0	0	1	1	1	2	0	2	1	2	1	1	0	0	1	1	0	0	2	0	1	1	1	0	0	0	0	0
	1	1	0	1	0	0	0	0	1	1	1	1	0	0	0	0	0	2	0	0	0	1	0	0	0	0	0
1	1	0	0	2	1	1	1	0	1	1	0	1	1	0	1	0	0	2	0	1	0	1	0	1	0	0	0
0	1	1	0	2	0	1	1	0	0	1	1	0	0	1	1	0	0	1	1	0	0	0	0	0	0	0	1
1	0	0	1	0	0	1	1	0	1	1	1	0	0	0	0	0	0	2	0	0	0	1	0	0	0	0	0
0	1	0	1	2	1	0	0	1	0	1	0	0	0	1	1	1	1	2	0	1	1	0	1	1	0	0	0
0	1	0	0	0	0	0	1	1	0	1	1	0	0	0	1	0	0	1	1	0	1	0	1	1	0	0	0
								2	1	0	0	0	0	0	1	0	0	2	0	0	1	1	0	0	0	0	0
	1			0	0	0	0	0	0	1	0	0	0	1	1	1	0	2	0	1	0	0	0	0	0	0	0
1	1	1	1	2	0	0	1	1	1	1	1	0	0	0	1	1	0	2	0	1	1	1	0	0	0	1	1
0	1	0	1	0	0	0	1	0	0	1	1	0	0	0	1	0	0	2	0	0	0	0	0	0	0	0	0
								0	1	0	0	0	0	0	1	0	0	2	0	0	0	1	0	1	0	0	0
0	1	0	0	1	0	0	1	1	1	1	1	0	0	1	0	0	1	2	0	0	1	1	0	0	0	0	0
								1	1	0	0	0	0	0	0	0	0	2	0	0	1	1	1	1	1	0	0
								0	2	0	0	0	0	0	1	0	0	1	1	0	0	1	0	0	0	0	0
0	1	0	0	1	0	0	0	0	1	1	0	0	0	1	1	0	0	1	1	1	0	1	0	0	1	0	0
1	0	1	1	1	1	0	1	0	0	1	0	1	0	0	1	0	0	2	0	0	0	0	0	0	0	0	1
0	1	1	1	1	0	0	1	2	1	1	0	0	1	1	1	0	0	2	0	0	1	1	0	1	0	0	0
0	0	1	0	2	0	0	0	2	1	1	0	0	1	0	0	0	0	1	1	1	1	1	1	1	1	0	0
0	1	0	1	1	0	0	1	1	1	1	1	0	0	1	0	0	1	2	0	1	1	1	0	0	0	0	0
1	1			1	0	1	0	0	1	1	1	0	0	0	0	0	0	2	0	0	0	1	0	0	1	0	0
1	1	0	1	1	0	0	1	2	2	1	0	0	0	1	1	0	0	2	0	1	1	1	0	1	0	0	1
	1			1	0	0	1	0	0	1	1	0	0	0	1	0	0	2	0	0	0	0	1	1	0	0	0
	1		1	2	0	0	0	1	1	1	1	0	0	1	1	1	0	1	1	1	1	1	1	1	0	0	0
0	1	0	0	1	0	0	1	0	0	1	1	0	0	0	1	0	0	2	0	0	0	0	0	0	0	0	0
0	1	0	0	2	1	2	1	1	0	1	1	0	0	0	1	1	0	1	1	0	1	0	0	0	0	1	1
1	0	1	0	1	0	0	1	2	2	1	1	1	0	0	0	0	0	1	1	1	1	1	1	1	1	0	0
1	1	0	1	0	0	2	1	0	1	1	1	0	0	0	0	1	0	2	0	0	0	1	0	0	0	0	0
	1			0	0	0	0	0	1	1	1	0	0	0	0	0	0	2	0	0	0	1	0	0	0	0	0
0	1	0	1	1	0	0	2	0	1	1	1	0	0	0	1	1	0	2	0	0	0	1	1	1	0	0	1
								0	0	0	0	0	0	0	0	0	0	2	0	0	0	0	0	0	0	0	0
1	1	1	0	2	1	0	1	2	1	1	1	1	1	1	1	1	0	2	0	1	1	1	1	1	0	0	1
1	1	0	0	2	0	0	1	1	1	1	1	0	0	0	0	0	0	2	0	1	1	1	1	1	0	0	0
								0	2	0	0	0	0	0	0	0	0	1	1	1	0	1	1	1	0	0	0
0	1	0	0	0	0	0	1	0	0	1	1	1	0	0	1	0	0	2	0	0	0	0	0	0	0	0	0
1	0	0	1	1	0	0	0	2	2	1	0	0	1	0	0	0	0	2	0	1	1	1	0	0	0	0	0
								0	1	0	0	0	0	0	0	0	0	2	0	1	0	1	0	0	1	0	0
1	1	0	0	2	1	0	0	1	0	1	1	0	0	0	0	0	0	1	1	1	1	0	0	0	0	0	0
0	1	0	0	2	0	0	1	0	0	1	1	0	0	1	1	1	0	2	0	0	0	0	0	0	0	0	0
								0	1	0	0	0	0	0	0	0	0	2	0	0	0	1	0	0	0	0	0
0	1	0	0	0	0	0	1	1	1	1	0	0	0	1	0	0	1	2	0	1	1	1	1	1	0	0	0
1	0	0	0	2	0	0	0	0	1	1	0	0	0	1	0	0	1	2	0	1	0	1	1	1	0	0	0
1	1	0	0	1	0	1	2	2	2	1	1	0	0	0	1	1	1	2	0	1	1	1	0	1	0	0	0
0	1	0	0	1	0	0	0	0	1	1	1	0	0	0	0	0	0	1	1	0	0	1	0	0	0	0	0
0	1	0	0	0	0	0	2	0	1	1	1	0	0	0	0	0	0	1	1	0	0	1	0	0	0	0	0
0	1	1	0	2	1	0	1	1	0	1	1	0	0	0	0	0	0	2	0	1	1	0	0	0	0	0	0
								1	2	0	0	0	0	0	0	0	1	1	1	1	1	1	0	1	0	1	1
								1	2	0	0	0	0	0	0	0	0	2	0	1	1	1	0	0	0	0	0
								1	1	0	0	0	0	0	0	0	1	2	0	1	1	1	0	1	0	0	0
								0	1	0	0	0	0	0	0	0	0	1	1	0	0	1	0	1	0	0	0
1				1	0	0	1	1	1	1	1	1	0	0	0	0	0	1	1	1	1	1	0	0	0	0	0
								3	0	0	0	0	0	0	0	0	0	2	0	1	1	0	1	1	0	0	0
								2	2	0	0	0	0	0	0	0	0	2	0	1	1	1	0	0	0	0	0
								0	2	0	0	0	0	0	0	0	0	2	0	1	0	1	0	0	0	0	0
0	1	0	0	0	2	0	0	2	0	1	1	0	0	0	0	0	0	2	0	0	1	0	1	1	0	0	0
1	0	0	1	0	0	0	0	1	2	1	1	0	0	0	0	1	0	2	0	0	1	1	0	0	0	0	0
0	1	0	0	0	1	0	1	0	2	1	1	0	0	0	0	0	0	2	0	0	0	1	1	1	0	0	0
								0	1	0	0	0	0	0	0	0	0	2	0	1	0	1	0	0	0	0	0
	1			1	0	0	1	2	1	1	1	0	0	0	0	0	0	2	0	1	1	1	1	1	0	0	0
1	1	0	1	2	1	0	1	1	2	1	1	0	0	0	1	0	0	1	1	0	1	1	0	0	0	1	1
0	1	0	0	1	1	1	0	2	3	1	1	0	0	0	0	0	1	2	0	1	1	1	1	1	0	0	0
		1		1			1	0	0	1	1	0	0	0	1	0	0	1	1	0	0	0	0	0	0	0	0
								1	1	0	0	0	0	0	0	0	0	2	0	1	1	1	1	1	0	0	0
								0	1	0	0	0	0	0	0	0	0	2	0	0	0	1	0	0	0	0	0
0	1	0	0	1	0	0	2	0	1	1	1	0	0	0	0	0	0	2	0	1	0	1	1	1	0	0	0
1				1				0	0	1	0	1	1	0	0	1	0	2	0	0	0	0	0	0	0	0	0
								1	2	0	0	0	0	0	0	0	1	1	1	1	1	1	0	1	0	0	0
0	1	1	0	1	1	1	0	0	1	1	1	0	0	0	0	1	0	1	1	1	0	1	0	0	0	0	0
0	1	0	1	0	1	0	0	1	1	1	1	0	0	0	1	1	0	1	1	0	1	1	1	1	1	0	0
								2	2	0	0	0	0	0	0	0	0	2	0	0	1	1	0	1	0	0	0
0	1	1	0	1	1	2	2	1	0	1	1	1	0	0	0	0	0	2	0	1	1	0	1	1	0	0	0
								0	0	0	0	0	0	0	1	0	0	2	0	0	0	0	0	0	0	0	0
1	1	0	1	0	1	1	1	0	0	1	1	0	0	0	0	1	0	2	0	1	0	0	0	0	0	1	1
1		1		2				2	2	1	1	0	0	1	0	0	1	2	0	1	1	1	1	1	1	0	0
0	1	0	0	1	0	0	1	1	1	1	1	0	0	1	1	0	0	2	0	1	1	1	0	0	0	0	0
0	1	0	0	0	0	0	0	0	3	1	1	0	0	0	0	0	1	1	1	0	0	1	1	1	1	0	0
								1	2	0	0	0	0	0	0	0	1	1	1	1	1	1	0	0	0	0	0
0	1	0	1	1	0	0	0	1	2	1	1	0	1	0	1	0	0	1	1	0	1	1	1	1	0	0	0
0	1	0	0	0	0	0	1	0	2	1	0	0	1	0	1	0	0	2	0	0	0	1	0	1	0	0	0
								2	3	0	0	0	0	0	0	0	1	2	0	1	1	1	0	0	0	0	1
0	1	0	1	1	1	0	0	0	1	1	1	0	0	0	0	0	0	2	0	0	0	1	0	0	0	0	0
0	1	0	0	0	0	1	1	0	0	1	1	1	0	0	0	0	0	2	0	0	0	0	0	0	0	0	0
1	1	0	0	0	0	0	0	3	1	1	1	0	1	0	0	0	0	2	0	0	1	1	0	0	0	0	0
0	0	0	1	1	0	0	1	0	0	1	1	0	0	0	1	1	0	2	0	0	0	0	0	0	0	0	1
								0	1	0	0	0	0	0	0	0	0	2	0	0	0	1	0	0	0	1	1
0	1	0	0	1	0	0	2	0	1	1	1	0	0	0	0	0	0	2	0	0	0	1	0	0	0	0	0
1	1			2	1	0	1	1	1	1	1	0	1	0	1	0	0	2	0	1	1	1	1	1	0	0	0
0	1	0	0	0	0	0	0	2	1	1	1	0	0	0	0	0	1	2	0	1	1	1	0	0	0	0	0
								0	0	0	0	0	0	0	0	0	0	2	0	0	0	0	0	0	0	0	0
0	0	0	0	0	0	0	1	3	1	1	1	0	0	0	0	0	0	2	0	1	1	1	0	0	0	0	0
1				1	0	0	0	0	1	1	1	0	0	0	0	0	0	2	0	0	0	1	1	1	0	0	1
1	1	1	0	1	0	0	1	0	1	1	1	0	0	0	1	0	0	1	1	0	0	1	0	0	0	1	1
1	1	0	1	1	1	0	2	2	2	1	1	0	0	0	1	0	1	2	0	1	1	1	1	1	0	0	1
								0	0	0	0	0	0	0	0	0	0	1	1	0	0	0	0	0	0	0	0
0	0	0	0	1	0	0	0	0	0	1	0	0	0	1	0	0	0	2	0	0	0	0	1	1	0	0	0
								1	1	0	0	0	0	0	0	1	0	2	0	1	1	1	1	0	1	0	0
0	1	0	1	0	0	0	2	1	0	1	1	0	0	0	1	0	0	2	0	0	1	0	0	0	0	0	0
								2	1	0	0	0	0	0	0	0	0	2	0	1	1	1	1	1	0	0	0
0	1	1	0	2	1	0	1	0	2	1	1	0	0	1	1	1	1	2	0	1	0	1	1	1	0	0	0
1	1	1	0	2	1	0	1	1	2	1	1	0	1	1	1	1	0	1	1	1	1	1	1	1	0	1	1
	1			2				2	3	1	1	0	0	0	0	0	0	2	0	0	1	1	0	0	0	0	0
								0	2	0	0	0	0	0	1	1	1	2	0	1	0	1	0	1	0	0	0
0	0	0	1	1	0	1	1	0	1	1	0	0	1	0	0	0	0	1	1	0	0	1	0	0	0	1	1
0	1	0	1	1	0	0	0	1	1	1	1	0	0	0	0	0	0	2	0	1	1	1	1	1	0	0	0
0	0	0	1	0	0	1	1	0	0	1	0	1	0	0	0	0	0	1	1	0	0	0	0	0	0	0	0
								3	2	0	0	0	0	0	0	0	0	2	0	1	1	1	1	1	0	0	0
								0	1	0	0	0	0	0	0	0	0	2	0	0	0	1	0	0	1	0	1
								0	0	0	0	0	0	0	0	0	0	1	1	1	0	0	1	1	0	0	1
								1	0	0	0	0	0	0	0	0	0	2	0	1	1	0	0	0	0	0	0
	1			1	0	0	1	2	1	1	0	1	0	0	0	0	0	2	0	1	1	1	0	0	0	0	0
1	1	0	0	1	0	0	1	0	1	1	1	0	1	0	0	1	0	2	0	0	0	1	0	1	0	0	0
0	1	0	0	0	0	0	0	2	2	1	1	0	0	0	0	0	0	2	0	1	1	1	0	1	0	0	0
0	1	1		0	0	0	0	0	2	1	1	0	0	1	0	1	0	1	1	0	0	1	0	1	0	0	0
1	1	0	1	1	0	0	0	0	0	1	1	0	0	0	1	0	0	1	1	0	0	0	0	1	0	0	0
1	1	1	0	2	0	0	1	0	1	1	1	0	0	0	0	0	0	2	0	1	0	1	0	0	0	0	0
	1						1	2	2	1	1	0	0	0	0	0	1	2	0	1	1	1	1	1	0	0	0
								0	2	0	0	0	0	0	0	0	0	1	1	0	0	1	0	0	0	0	0
								0	1	0	0	0	0	0	0	1	0	2	0	0	0	1	1	1	1	0	0
								0	2	0	0	0	0	0	0	0	0	1	1	1	0	1	1	1	0	0	0
								2	3	0	0	0	0	0	1	0	0	2	0	1	1	1	0	0	0	0	0
0	1	0	1	0	1	0	1	0	1	1	0	0	1	0	0	0	0	2	0	0	0	1	0	0	1	0	0
								0	1	0	0	0	0	0	0	0	0	2	0	1	0	1	0	0	0	0	0
								0	1	0	0	0	0	0	0	0	0	2	0	0	0	1	0	0	0	0	0
0	1	0	1	1	1	0	1	2	0	1	1	0	0	0	1	0	0	1	1	0	1	0	1	1	0	0	0
1	1		1	1	0	0	1	0	0	1	1	0	0	0	0	0	0	1	1	0	0	0	0	0	0	0	0
								0	0	0	0	0	0	0	1	0	0	2	0	0	0	0	0	0	0	0	0
								0	1	0	0	0	0	0	0	0	0	1	1	1	0	1	0	1	0	0	0
0	0	0	0	0	0	0	0	0	1	1	1	0	0	0	0	1	0	2	0	1	0	1	0	0	0	0	1
		1		0	0	0	0	0	1	1	0	0	1	0	0	1	0	2	0	0	0	1	0	0	0	0	1
0	1	0	0	1	1	0	0	1	2	1	1	0	0	0	0	0	1	2	0	1	1	1	0	0	0	0	0
	1						2	1	1	1	1	0	0	0	0	0	0	2	0	0	1	1	0	1	0	0	0
1	1	1	0	2	0	1	2	0	0	1	1	0	0	0	0	0	1	1	1	1	0	0	0	1	0	0	0
	1	1		1	0	0	0	2	1	1	0	0	1	0	1	0	0	2	0	1	1	1	1	1	0	1	1
								1	2	0	0	0	0	0	0	0	0	2	0	1	1	1	0	0	0	0	0
0	1	0	0	2	0	0	2	0	0	1	0	0	0	1	0	0	0	2	0	0	0	0	0	0	1	0	0
0	1	0	0	0	0	1	1	1	1	1	1	0	0	0	0	0	0	1	1	1	1	1	1	1	0	0	0
								0	1	0	0	0	0	0	0	0	0	1	1	0	0	1	0	0	1	0	0
0	0	0	1	0	0	0	0	0	1	1	0	0	0	1	0	0	0	2	0	1	0	1	0	0	0	0	0
1	1			0	0	0	0	1	1	1	1	0	0	0	0	0	0	2	0	1	1	1	1	1	0	0	0
								1	2	0	0	0	0	0	0	0	0	1	1	1	1	1	1	1	1	0	0
0	0		0	2	1	1	2	2	2	1	1	1	1	0	1	0	0	2	0	0	1	1	0	0	0	0	0
								0	3	0	0	0	0	0	1	0	0	2	0	0	0	1	0	0	0	0	0
0	1	0	0	0	0	0	1	1	1	1	1	0	0	0	0	0	0	1	1	1	1	1	0	0	0	0	0
								0	1	0	0	0	0	0	0	0	0	1	1	0	0	1	0	0	0	0	1
	1			0	1	1	1	0	1	1	1	0	0	0	1	1	0	2	0	1	0	1	0	0	0	0	0
0	1	0	1	1	0	0	1	1	1	1	1	0	0	0	1	0	0	2	0	1	1	1	1	1	0	0	0
								1	1	0	0	0	0	0	1	0	0	2	0	1	1	1	1	1	0	0	0
0	1	0	1	2	0	0	1	0	0	1	1	0	0	0	1	1	1	1	1	1	0	0	1	1	0	0	0
								0	1	0	0	0	0	0	1	1	0	1	1	0	0	1	1	1	1	0	0
1	1	0	1	2	0	0	1	2	0	1	0	0	1	0	1	0	0	1	1	0	1	0	1	1	0	0	0
								0	1	0	0	0	0	0	1	0	0	2	0	0	0	1	0	1	0	0	0
	1			1	0	1	1	0	1	1	1	0	0	0	0	1	0	1	1	0	0	1	1	1	0	0	0
								2	3	0	0	0	0	0	0	0	1	1	1	1	1	1	1	1	0	0	0
0	1	0	1	1	0	0	0	2	1	1	1	1	0	0	1	0	0	2	0	1	1	1	0	0	0	0	0
1	1	0	0	2	1	0	1	2	2	1	1	1	0	0	1	1	1	2	0	1	1	1	0	0	0	0	0
								0	1	0	0	0	0	0	0	0	1	2	0	1	0	1	0	1	0	0	0
0	1	0	1	0	0	1	1	0	0	1	1	0	0	0	1	0	0	1	1	0	0	0	0	0	0	0	0
0	1	1	0	0	0	0	0	1	1	1	0	1	0	0	1	0	0	2	0	1	1	1	1	1	1	0	0
1	1	0	0	1	1	0	1	0	1	1	1	0	0	0	1	1	0	2	0	1	0	1	1	1	1	0	0
	1			0	0	0	0	2	0	1	1	0	0	0	0	0	0	1	1	0	1	0	0	0	0	0	0
0	1	1	0	2	2	0	2	0	0	1	1	0	0	0	1	0	0	2	0	0	0	0	0	0	1	0	0
1	0	0	1	0	0	0	1	0	0	1	0	0	0	1	1	0	0	2	0	0	0	0	1	1	0	0	0
1	1	1	1	2	1	2	2	0	0	1	0	1	1	0	1	1	0	1	1	0	0	0	0	0	0	1	1
	1			0	0	0	0	0	1	1	1	0	0	1	0	0	0	2	0	1	0	1	1	1	0	1	1
0	1	0	1	1	1	0	2	0	1	1	1	0	0	0	1	1	0	2	0	0	0	1	0	0	1	0	1
								0	0	0	0	0	0	0	1	1	0	1	1	0	0	0	0	0	0	0	1
1	1		1	0	0	0	0	2	1	1	1	0	0	0	0	0	0	2	0	1	1	1	0	0	0	0	0
								0	0	0	0	0	0	0	0	0	0	2	0	0	0	0	0	0	0	0	0
0	1	0	0	1	0	0	0	0	1	1	0	0	0	1	1	0	0	2	0	1	0	1	0	0	0	0	0
0	1	0		1	0	0	0	0	2	1	1	0	0	0	0	0	0	2	0	1	0	1	0	0	0	0	0
	1	0	0	1	1	0	1	0	1	1	0	0	0	1	1	0	0	1	1	0	0	1	0	0	0	0	0
0	1	1	0	1	0	0	0	0	0	1	1	0	1	1	1	1	0	2	0	0	0	0	1	1	0	0	0
1	1	0	0	2	0	0	1	0	2	1	0	0	1	0	0	1	1	2	0	1	0	1	0	1	0	0	1
0	1	0	0	0	0	0	2	0	0	1	1	0	0	0	1	0	0	2	0	1	0	0	0	1	0	0	0
								1		0	0	0	0	0	0	0	0	2	0	0	1		0	0	0	0	0
								1	1	0	0	0	0	0	1	0	1	1	1	1	1	1	0	1	0	0	0
1	0	0	1	2	0	1	0	0	1	1	1	0	0	0	0	1	0	1	1	0	0	1	0	0	0	0	0
	1			1	0	0	1	0	0	1	1	0	0	0	1	0	0	2	0	0	0	0	0	0	0	0	0
								0	1	0	0	0	0	0	0	0	0	1	1	0	0	1	0	0	0	0	0
								0	1	0	0	0	0	0	0	0	0	2	0	1	0	1	1	0	1	0	0
1	1	0	1	2	0	1	2	1	1	1	1	0	0	1	1	0	0	2	0	0	1	1	0	0	0	1	1
1	0	0	1	1	0	0	1	0	1	1	1	0	0	0	1	1	0	1	1	0	0	1	1	1	0	0	0
			1	1	0	0	0	0	0	1	0	0	1	0	0	0	0	2	0	0	0	0	1	1	0	0	0
								0	1	0	0	0	0	0	0	0	0	2	0	0	0	1	0	0	0	0	1
0	1	0	0	0	0	0	0	1	0	1	0	0	0	1	1	0	1	2	0	1	1	0	0	0	0	0	0
0	1	0	0	0	0	0	1	1	1	1	1	0	0	0	1	0	0	1	1	1	1	1	0	0	0	0	0
1	1			1	0	0	2	0	0	1	1	0	1	0	1	1	0	2	0	0	0	0	0	0	0	0	1
	1			0	0	1	2	0	1	1	1	0	0	0	1	1	0	1	1	0	0	1	1	1	0	0	0
								1	1	0	0	0	0	0	1	1	0	1	1	1	1	1	0	1	0	0	0
0	1	0	0	1	0	0	0	0	0	1	1	0	0	0	0	0	0	2	0	0	0	0	0	0	0	0	0
1	0	0	1	2	2	1	2	1	2	1	1	1	1	0	1	1	0	2	0	0	1	1	0	0	0	0	1
								3	2	0	0	0	0	0	0	1	1	2	0	1	1	1	0	1	0	0	0
1	1	0	1	0	1	1	2	0	0	1	1	0	0	0	0	1	0	2	0	1	0	0	0	0	0	0	0
0	1	0	0	0	0	0	0	1	2	1	1	0	0	0	0	0	0	2	0	1	1	1	0	0	0	0	0
	1				2			0	1	1	1	0	0	0	0	0	0	2	0	1	0	1	0	0	0	0	0
1	1	0	0	2	0	0	2	0	0	1	1	0	0	0	1	0	0	2	0	1	0	0	0	0	0	0	0
								2	0	0	0	0	0	0	1	1	0	2	0	1	1	0	0	0	0	0	0
								1	1	0	0	0	0	0	0	0	0	2	0	1	1	1	0	0	0	0	0
0	1	1	0	1	0	0	1	0	1	1	1	0	0	0	1	1	0	1	1	0	0	1	0	0	0	0	0
0	1	0	1	1	0	0	0	0	1	1	0	1	0	0	1	0	0	1	1	1	0	1	1	1	0	0	0
								0	0	0	0	0	0	0	0	0	0	2	0	0	0	0	0	0	0	0	0
0	1	0	0	0	0	0	2	1	1	1	1	0	0	0	0	0	0	2	0	0	1	1	1	1	0	0	0
								1	1	0	0	0	0	0	1	0	0	2	0	1	1	1	0	0	0	0	0
1	1	0	1	2	1	1	1	3	1	1	1	0	1	0	1	1	0	2	0	1	1	1	1	1	0	0	0
								1	1	0	0	0	0	0	0	0	1	2	0	1	1	1	0	1	0	0	0
0	0	1	0	0	1	0	1	0	0	1	0	1	0	1	1	0	0	2	0	0	0	0	0	0	0	0	0
1	1			0	1	0	2	1	1	1	1	0	0	0	1	1	1	2	0	1	1	1	0	0	0	0	0
0	1	0	0	0	0	0	1	0	0	1	1	0	0	0	1	0	0	2	0	0	0	0	0	0	0	0	0
								0	2	0	0	0	0	0	0	0	0	2	0	1	0	1	1	1	1	0	0
								1	1	0	0	0	0	0	0	0	1	2	0	1	1	1	1	1	0	0	0
								1	2	0	0	0	0	0	0	0	0	1	1	1	1	1	1	1	1	0	0
	1			2	0	0	1	2	1	1	1	0	0	0	1	1	1	1	1	1	1	1	1	1	0	0	0
0	1	1	0	1	0	0	0	0	1	1	1	0	1	0	1	0	0	2	0	0	0	1	0	0	0	1	1
	1			1			1	0	1	1	1	0	0	1	1	0	0	2	0	1	0	1	1	1	0	0	0
								2	2	0	0	0	0	0	1	0	0	2	0	0	1	1	0	0	0	0	0
								0	1	0	0	0	0	0	1	0	0	2	0	1	0	1	0	0	0	0	0
0	0	1	0	0	1	0	0	2	1	1	1	1	0	1	0	0	0	1	1	1	1	1	0	0	0	0	0
	1			0	1	0	1	1	1	1	1	0	0	0	0	0	0	2	0	1	1	1	0	1	0	0	0
0	1	0	0	0	0	0	0	0	0	1	1	0	0	0	1	0	0	2	0	0	0	0	0	0	0	0	0
								1	1	0	0	0	0	0	0	0	0	2	0	1	1	1	1	1	1	0	0
								0	1	0	0	0	0	0	0	0	0	2	0	1	0	1	0	0	0	0	0
								1	2	0	0	0	0	0	0	1	1	1	1	1	1	1	1	1	0	0	1
1	1	0	0	1	0	0	1	1	1	1	1	0	0	0	1	1	0	1	1	1	1	1	1	1	0	0	1
0	1	0	0	0	0	0	1	0	1	1	0	0	0	1	1	0	0	2	0	0	0	1	0	0	0	0	0
0	0	0	1	1	0	1	0	1	2	1	0	0	0	1	1	0	1	1	1	1	1	1	1	1	0	0	0
1	1	0	0	1	0	0	0	0	1	1	1	0	0	0	0	0	0	2	0	1	0	1	0	0	0	1	1
1	1	0	0	1	0	0	0	1	2	1	1	0	0	0	1	0	0	2	0	1	1	1	1	1	1	0	0
								0	2	0	0	0	0	0	0	0	0	2	0	1	0	1	0	0	0	0	0
								0	1	0	0	0	0	0	0	0	0	2	0	1	0	1	0	0	0	0	0
	1	1		0	0	0	0	1	1	1	1	0	0	0	0	0	0	2	0	1	1	1	0	1	0	0	1
								1	1	0	0	0	0	0	1	0	1	2	0	1	1	1	1	1	0	0	0
0	1	0	0	0	1	2	1	0	2	1	1	0	0	0	1	0	0	2	0	0	0	1	0	0	0	0	0
1	0	1	0	1	0	0	0	0	1	1	1	1	1	0	0	0	1	2	0	1	0	1	1	1	1	0	0
0	1	0	0	2	1	0	1	2	1	1	1	0	0	0	0	0	0	1	1	1	1	1	0	0	0	0	0
1	1	0	0	2	1	0	1	0	1	1	1	0	1	1	1	1	0	1	1	0	0	1	1	1	0	0	0
1	1	1	1	1	0	0	1	0	3	1	0	0	0	1	0	0	0	2	0	1	0	1	0	0	0	0	0
								0	2	0	0	0	0	0	0	0	0	2	0	0	0	1	0	0	0	0	0
0	1	0	0	1	0	0	1	0	0	1	0	0	0	1	1	1	0	1	1	0	0	0	0	0	0	0	0
	1			0	0	0	0	2	3	1	1	0	0	0	0	0	1	2	0	1	1	1	0	0	0	0	0
								0	1	0	0	0	0	0	0	0	0	2	0	1	0	1	0	0	0	0	0
0	1	0	1	2	1	1	2	0	0	1	0	1	0	0	1	1	0	2	0	0	0	0	0	1	0	0	0
0	1	0	1	1	0	0	2	0	0	1	1	0	0	0	0	0	0	1	1	0	0	0	1	1	0	0	0
0	1	0	1	0	0	0	1	0	1	1	1	0	0	0	1	0	0	2	0	0	0	1	0	0	0	0	0
								0	0	0	0	0	0	0	1	0	0	2	0	0	0	0	0	0	0	0	0
0	0	0	1	1	0	0	0	1	0	1	1	0	0	0	1	1	1	1	1	1	1	0	1	1	0	0	0
								1	2	0	0	0	0	0	1	1	0	1	1	0	1	1	0	0	0	0	1
0	1	0	0	2	0	0	1	2	2	1	1	0	1	0	0	0	0	2	0	1	1	1	0	0	0	0	0
0	1	0	0	1	0	0	1	0	1	1	1	0	0	0	1	0	0	2	0	0	0	1	0	0	0	0	0
0	0	1	0	2	2	2	2	3	3	1	1	0	0	0	1	1	0	2	0	1	1	1	1	1	0	0	1
	1		1	1				0	1	1	1	0	0	0	1	0	0	1	1	0	0	1	0	0	0	1	1
								1	1	0	0	0	0	0	0	0	1	1	1	1	1	1	0	1	0	0	0
0	0	1	0	0	0	0	0	0		1	0	1	0	0	0	0	0	2	0	1	0		0	0	0	0	0
			1	1	0	0	1	1	0	1	0	0	1	0	1	0	0	2	0	0	1	0	0	0	0	0	0
1				2	0	0	0	1	1	1	0	1	0	0	1	0	0	1	1	1	1	1	1	1	1	0	0
								0	3	0	0	0	0	0	1	0	0	2	0	1	0	1	0	0	0	0	0
1	1	0	0	1	0	1	1	0	1	1	0	1	0	0	1	0	0	1	1	0	0	1	0	0	0	0	0
1	0	1	0	1	0	0	1	2	3	1	0	1	1	0	1	1	1	1	1	1	1	1	0	0	0	0	0
0	1	0	0	1	0	1	2	1	2	1	1	0	0	0	0	0	0	2	0	1	1	1	0	0	0	0	0
0	1	0	0	0	1	0	1	2	1	1	0	0	0	1	0	0	0	1	1	1	1	1	1	1	0	0	0
1	1	1	0	1	1	0	1	0	0	1	1	0	0	1	1	0	0	2	0	0	0	0	0	0	0	0	1
	1			0	0	0	1	2	1	1	1	0	0	0	0	0	0	2	0	0	1	1	1	1	1	0	0
								0	1	0	0	0	0	0	0	0	1	2	0	1	0	1	0	0	0	1	1
								2	1	0	0	0	0	0	1	0	0	2	0	0	1	1	0	0	0	0	0
	1			1	0	0	0	0	1	1	1	0	0	0	0	0	1	2	0	1	0	1	0	0	0	0	0
								0	3	0	0	0	0	0	0	0	0	2	0	0	0	1	0	0	0	0	0
								0	0	0	0	0	0	0	1	0	0	2	0	1	0	0	0	0	0	0	0
0	1	0	1	0	1	2	2	1	0	1	1	0	0	0	1	1	0	2	0	1	1	0	0	0	0	0	0
	1			0	0	0	1	0	0	1	1	0	0	0	1	0	0	2	0	0	0	0	0	0	1	0	1
0	0	1	1	1	1	0	2	1	0	1	0	0	0	1	1	0	0	1	1	0	1	0	1	1	1	0	1
	1	0	0	1	1	0	1	2	0	1	1	0	0	0	1	1	0	2	0	1	1	0	1	1	0	0	0
								1	1	0	0	0	0	0	0	0	0	2	0	1	1	1	0	0	0	0	0
0	1	0	0	0	0	0	1	0	0	1	1	0	0	0	0	0	0	2	0	0	0	0	1	1	0	0	0
	1			1	1	0	1	1	0	1	1	0	0	0	1	0	0	2	0	1	1	0	0	1	0	0	0
0	1	0	0	1	0	0	1	0	1	1	1	0	0	0	0	0	0	2	0	0	0	1	0	0	0	0	0
1				1	1	0	0	0	1	1	0	0	0	1	1	1	0	2	0	0	0	1	0	0	1	0	0
								0	1	0	0	0	0	0	1	0	0	2	0	1	0	1	0	0	1	0	0
								1	1	0	0	0	0	0	0	0	0	2	0	1	1	1	1	1	1	0	0
								1	1	0	0	0	0	0	0	1	0	2	0	1	1	1	0	0	0	0	0
	1			0	0	0	1	0	1	1	0	0	0	1	1	0	0	2	0	0	0	1	0	0	0	0	0
1	0	0	1	2	0	0	0	0	1	1	1	0	0	0	1	1	0	2	0	0	0	1	0	0	0	1	1
1	1	1	0	2	0	1	1	1	1	1	1	0	0	0	1	0	1	1	1	1	1	1	0	1	0	0	0
0	1	0	0	0	0	1		1	1	1	1	0	0	0	1	0	0	2	0	0	1	1	0	1	0	0	0
1	1	0	1	2	0	0	0	2	0	1	0	1	1	0	1	0	0	2	0	1	1	0	0	0	0	0	0
								0	1	0	0	0	0	0	0	0	0	2	0	1	0	1	1	1	0	0	0
								0	1	0	0	0	0	0	0	0	0	1	1	0	0	1	0	0	0	0	0
								1	2	0	0	0	0	0	1	1	0	2	0	1	1	1	1	1	0	0	0
0	0	0	1	1	0	1	1	0	0	1	1	0	0	0	1	0	0	2	0	0	0	0	0	0	0	1	1
								2	0	0	0	0	0	0	1	1	0	2	0	1	1	0	0	1	0	0	0
0	1	0	0	0	1	0	2	0	0	1	1	0	0	0	1	0	0	2	0	1	0	0	0	0	0	0	0
0	1	0	0	1	0	0	1	1	1	1	0	0	0	1	1	1	0	2	0	0	1	1	1	1	0	1	1
1	1	0	1	2	0	0	1	0	1	1	0	1	0	0	1	0	0	2	0	1	0	1	0	1	0	0	0
1	1	1	1	2	1	1	2	2	2	1	1	1	1	0	1	1	0	2	0	1	1	1	1	1	1	1	1
1	1	0	0	1	0	0	1	1	1	1	1	0	0	0	1	0	0	2	0	0	1	1	0	1	0	0	1
1				1	0	0	2	0	0	1	1	0	0	0	1	1	0	1	1	0	0	0	0	0	0	0	0
								3	3	0	0	0	0	0	0	0	1	1	1	1	1	1	0	0	0	0	0
								0	0	0	0	0	0	0	1	0	0	2	0	1	0	0	0	0	0	0	0
1	1	0	0	2	0	0	2	0	1	1	1	0	0	0	1	0	0	1	1	1	0	1	0	0	1	0	0
0	0	1	0	2	0	0	1	0	1	1	0	0	0	1	0	0	0	2	0	1	0	1	0	0	1	0	0
								1	1	0	0	0	0	0	0	0	0	2	0	0	1	1	0	0	0	0	0
1	1	0	1	1	1	0	0	2	3	1	1	0	0	0	0	0	0	1	1	0	1	1	0	0	0	0	0
0	1	1	0	0	0	0	1	0	0	1	1	1	0	0	1	0	0	2	0	0	0	0	0	0	0	0	0
0	0	1	0	2	0	0	0	1	1	1	1	0	0	1	1	0	0	1	1	0	1	1	0	0	0	0	0
0	0	0	0		1		1	1	2	1	0	0	0	1	0	0	0	2	0	1	1	1	0	0	0	0	0
0	1	0	1	1	0	0	1	2	1	1	1	0	0	0	1	0	0	2	0	1	1	1	0	0	0	0	1
1	1	0	1	1	2	0	1	0	0	1	1	0	0	0	0	1	0	2	0	1	0	0	0	0	0	1	1
0	1	0		1	0	0	0	0	2	1	1	0	0	1	1	0	0	2	0	0	0	1	0	0	0	0	0
0	1	0	1	1	0	0	1	2	1	1	0	0	0	1	0	0	0	1	1	1	1	1	0	0	0	0	0
0	1	0	0	0	0	0	1	2	1	1	1	0	0	0	0	0	0	2	0	1	1	1	0	1	0	0	0
0	1	0	0	0	0	0	1	1	2	1	1	0	0	0	1	0	0	2	0	0	1	1	1	1	0	0	0
1	1	0	0	1	0	0	2	0	1	1	1	0	0	0	1	0	0	1	1	0	0	1	0	0	0	0	0
								1	0	0	0	0	0	0	0	0	0	1	1	0	1	0	1	1	0	0	0
0	1	0	0	0	1	0	1	1	2	1	1	1	0	0	1	1	0	1	1	0	1	1	0	0	0	0	0
0	1	0	0	1	0	0	1	0	1	1	1	0	0	0	1	0	0	2	0	1	0	1	0	0	0	0	0
								1	1	0	0	0	0	0	0	1	0	2	0	1	1	1	1	1	0	0	0
1	0	0	0	0	1	0	1	0	1	1	1	0	0	1	1	1	0	2	0	0	0	1	0	0	0	0	0
	1	1					2	0	0	1	1	0	0	0	1	0	0	1	1	0	0	0	0	0	0	0	0
1	0	0	1	1	2	0	1	1	0	1	1	0	0	0	1	0	0	2	0	0	1	0	0	0	0	0	0
0	1	0	1	1	0	0	0	1	1	1	1	1	0	1	1	1	0	1	1	1	1	1	0	0	0	0	0
1	1	1	0	1	1	1	2	0	2	1	1	0	0	1	1	0	1	2	0	1	0	1	1	1	0	0	0
								0	2	0	0	0	0	0	0	0	0	2	0	0	0	1	1	1	0	0	0
1	1	0	0	2	0	0	1	1	0	1	0	0	1	1	1	1	0	2	0	1	1	0	0	0	1	0	0
1	1	1	1	1	0	0	0	0	1	1	1	1	1	0	0	1	1	2	0	1	0	1	1	1	0	0	1
0	1	0	1	0	1	0	0	0	0	1	1	0	0	0	1	0	0	2	0	0	0	0	1	1	0	0	0
	1		1	1				0	0	1	1	0	0	0	1	0	0	1	1	0	0	0	0	0	1	0	0
1	1	0	1	1	0	0	0	0	2	1	1	0	0	0	0	0	1	1	1	1	0	1	0	1	0	0	0
	1			0	0	1	2	3	1	1	0	0	0	1	0	0	1	2	0	1	1	1	1	1	0	0	0
								0	0	0	0	0	0	0	1	0	0	2	0	0	0	0	0	0	0	0	0
0	1	0	0	0	1	0	1	0	0	1	1	0	0	0	1	0	0	2	0	1	0	0	1	1	0	0	0
1	1	0	0	0	0	0	2	2	0	1	1	0	0	0	0	0	0	2	0	1	1	0	1	1	0	0	0
0	1	0	1	1	0	0	1	0	1	1	1	0	0	0	1	0	0	2	0	1	0	1	0	0	0	0	0
0	1	0	0	1	0	0	0	2	1	1	1	0	0	0	0	0	0	2	0	1	1	1	1	1	0	0	0
0	1	0	0	1	0	1	1	3	2	1	1	0	0	1	0	1	0	2	0	0	1	1	0	1	0	0	0
								0	3	0	0	0	0	0	0	0	0	1	1	0	0	1	1	1	0	0	0
								0	1	0	0	0	0	0	1	0	0	1	1	0	0	1	1	1	1	0	0
1	1	0	1	1	1	2	2	0	2	1	1	0	1	0	0	1	1	2	0	1	0	1	1	1	0	1	1
0	0	1	0	2	0	0	0	0	1	1	0	1	0	0	0	1	0	2	0	0	0	1	0	0	1	0	0
0	1	1	0	0	0	0	1	0	0	1	1	0	0	0	0	0	0	1	1	1	0	0	1	1	0	0	0
1	1	0	0	1	0	0	2	1	0	1	1	0	0	0	1	0	0	2	0	1	1	0	0	1	0	0	0
0	0	0	1	0	2	1	2	0	1	1	1	0	0	0	1	0	0	1	1	0	0	1	1	1	0	0	0
0	0	1	0	1	1	0	0	1	0	1	1	0	1	0	1	1	1	1	1	1	1	0	0	0	0	0	0
0	1	0	1	0	0	1	1	0	1	1	0	0	0	1	1	1	0	2	0	1	0	1	0	0	1	0	0
0	1	0	0	1	0	0	2	1	0	1	1	0	0	1	1	0	0	2	0	0	1	0	1	1	0	0	0
1	1	0	1	0	0	1	1	1	0	1	1	0	0	0	0	0	0	2	0	0	1	0	0	0	0	0	0
								1	1	0	0	0	0	0	1	0	1	2	0	1	1	1	0	0	0	0	0
1	1	0	0	1	1	0	1	0	1	1	1	0	0	0	0	0	0	2	0	0	0	1	0	0	0	0	0
0	1	0	0	1	0	0	0	1	1	1	1	0	0	0	1	0	0	2	0	0	1	1	0	0	0	0	0
0	1	1	1	2	1	1	2	1	1	1	1	0	1	0	1	1	1	2	0	1	1	1	1	1	0	0	0
1	1	1	0	1	1	1	1	1	1	1	0	1	1	0	1	1	0	2	0	0	1	1	1	1	0	0	0
								0	0	0	0	0	0	0	1	1	0	2	0	0	0	0	0	1	0	0	0
								1	1	0	0	0	0	0	0	1	0	2	0	1	1	1	0	1	0	0	0
								0	0	0	0	0	0	0	1	0	0	2	0	1	0	0	0	0	0	0	0
0	1	0	0	1	0	0	0	1	1	1	1	0	0	0	1	0	0	1	1	1	1	1	1	1	0	0	0
0	0	0	0	0	0	0	1	0	2	1	0	1	0	0	0	0	0	2	0	0	0	1	0	0	1	0	0
								2	1	0	0	0	0	0	0	0	0	1	1	1	1	1	0	0	0	0	0
1	1	1	1	1	1	0	0	0	0	1	0	1	0	0	1	1	1	2	0	1	0	0	1	1	0	0	0
0	0	0	1	0	0	0	1	0	1	1	0	1	0	0	0	0	0	1	1	1	0	1	1	1	0	0	0
								0	1	0	0	0	0	0	1	0	0	2	0	0	0	1	0	0	0	0	0
0	1	0	1	2	0	0	1	1	1	1	1	0	0	0	1	1	0	1	1	0	1	1	0	1	0	0	0
1	1	1	1	1	0	0	2	0	0	1	1	1	0	0	1	1	1	2	0	1	0	0	0	0	0	0	1
1	1	1	0	0	0	0	0	0	0	1	1	0	0	0	1	0	0	2	0	0	0	0	0	0	0	0	0
1	1	0	0	1	0	0	1	0	0	1	1	0	0	0	1	1	0	1	1	0	0	0	0	0	1	0	0
								0	3	0	0	0	0	0	0	0	0	2	0	1	0	1	0	0	1	0	0
								0	2	0	0	0	0	0	0	0	0	2	0	0	0	1	1	1	0	0	0
								0	3	0	0	0	0	0	1	0	0	2	0	0	0	1	1	1	0	0	0
0	1	0	1	2	0	0	0	1	1	1	1	0	0	0	1	1	0	2	0	0	1	1	0	1	0	0	0
0	1	1	0	1	0	0	0	0	1	1	1	0	1	0	1	1	0	2	0	1	0	1	1	0	1	0	0
0	1	0	0	0	0	0	2	0	0	1	1	0	0	0	0	0	0	2	0	0	0	0	0	0	0	0	0
	1			0	0	0	0	0	1	1	1	0	0	0	0	0	0	2	0	0	0	1	0	0	0	0	0
								0	1	0	0	0	0	0	0	0	0	2	0	0	0	1	0	1	0	0	0
1	1	0	0	0	1	0	1	0	1	1	1	0	1	0	0	1	0	2	0	1	0	1	1	1	0	0	0
0	1	0	0	0	1	1	1	2	1	1	1	0	0	0	1	0	1	1	1	1	1	1	1	1	1	0	0
0	0	0	1	0	0	0	1	0	0	1	0	0	0	1	1	0	0	1	1	0	0	0	0	0	0	0	0
0	1	0	1	2	0	0	1	0	1	1	0	0	1	0	1	0	0	1	1	0	0	1	0	0	0	0	0
			1	0	0	0	2	1	1	1	1	0	0	0	1	1	0	1	1	1	1	1	1	1	0	0	0
								2	1	0	0	0	0	0	0	0	0	2	0	1	1	1	0	0	0	0	0
0	1	0	0	0		0		3	2	1	0	0	0	1	0	0	1	2	0	1	1	1	1	0	1	0	0
								0	1	0	0	0	0	0	1	0	0	1	1	0	0	1	0	0	0	0	0
1	0	0	0	1	0	0	0	2	2	1	0	1	0	0	1	0	1	1	1	1	1	1	0	0	1	0	0
	1			0	0	0	0	0	1	1	1	0	0	0	0	0	0	2	0	0	0	1	0	0	0	0	0
	1			1			1	1	0	1	1	0	0	0	1	1	0	2	0	1	1	0	0	0	0	0	0
								0	1	0	0	0	0	0	0	1	0	2	0	0	0	1	1	1	0	0	0
1	1	1	0	1	0	0	1	1	0	1	1	1	1	0	1	1	1	1	1	1	1	0	1	1	0	0	1
1	1	1	0	2	1	2	2	0	1	1	1	1	1	0	1	1	0	2	0	0	0	1	1	1	0	0	0
0	0	1	0	1	0	0	0	0	1	1	0	1	0	0	1	0	0	2	0	0	0	1	0	0	0	0	0
0	1	1	0	1	1	0	0	0	0	1	0	0	0	1	1	0	0	2	0	0	0	0	0	0	0	0	0
	1		1	1	1	0	0	1	0	1	1	0	0	0	0	0	0	2	0	1	1	0	0	0	0	0	0
0	1		0	1	1	0	0	1	2	1	1	0	0	1	1	0	1	2	0	1	1	1	1	1	0	0	0
1	0	0	1	1	0	0	0	1	1	1	0	0	1	0	1	0	0	2	0	0	1	1	1	1	0	0	0
	1			0	0	0	0	0	1	1	1	0	0	0	0	0	0	2	0	1	0	1	0	0	0	0	0
0	1	0	0	0	0	0	1	1	1	1	0	0	0	1	1	0	0	2	0	1	1	1	0	1	0	0	0
								0	1	0	0	0	0	0	0	0	0	2	0	0	0	1	0	0	0	0	0
								2	1	0	0	0	0	0	0	0	1	1	1	1	1	1	1	1	0	0	0
1	0	0	1	2	2	0	1	1	1	1	1	0	0	0	0	1	1	2	0	1	1	1	1	0	1	0	0
0	1	0	1	0	0	0	1	3	0	1	1	0	0	0	1	0	0	1	1	1	1	0	1	1	0	0	0
0	1	0	1	1	0	0	0	0	1	1	0	0	0	1	0	0	0	2	0	0	0	1	1	1	0	0	0
0	1	0	0	0	0	1	0	0	0	1	1	0	0	0	0	0	0	1	1	1	0	0	1	1	0	0	0
0	1	0	1	1	0	0	1	0	2	1	1	0	0	0	1	0	0	1	1	0	0	1	0	0	0	0	0
0	1	0	1	0	1	0	1	1	0	1	1	0	1	1	1	0	0	2	0	1	1	0	0	1	0	0	0
0	1	0	0	0	0	0	1	1	1	1	1	0	0	0	1	0	0	1	1	0	1	1	0	1	0	0	0
1	1	0	0	1	1	0	2	1	0	1	0	0	1	0	1	0	0	1	1	1	1	0	1	1	1	0	0
0	0	0	0	0	0	0	0	0	1	1	1	1	0	0	0	0	0	2	0	0	0	1	0	0	0	0	1
1	1	0	1	2	1	0	2	0	1	1	1	0	0	0	1	1	0	1	1	0	0	1	1	1	0	0	1
0	1	0	0	2	1	1	1	2	1	1	0	0	0	1	0	1	0	2	0	0	1	1	1	1	0	1	1
0	1	0	0	0	0	0	1	0	1	1	1	0	0	0	0	0	1	2	0	1	0	1	1	1	0	0	0
								0	0	0	0	0	0	0	1	0	0	2	0	0	0	0	0	0	0	0	0
0	1	0	1	1	0	0	1	2	1	1	1	0	0	0	0	0	1	2	0	1	1	1	1	1	0	0	0
1	1	1	0	1	0	0	1	2	0	1	1	1	1	0	1	0	0	2	0	1	1	0	1	1	0	1	1
								0	0	0	0	0	0	0	0	0	0	2	0	0	0	0	0	0	0	0	0
0		0	0	0	0	0	1	0	0	1	1	0	0	0	0	0	0	2	0	1	0	0	1	1	1	0	0
								0	1	0	0	0	0	0	1	0	0	2	0	0	0	1	0	0	0	0	0
	1	0	1	2	0	0	0	0	1	1	1	0	0	0	1	1	0	2	0	0	0	1	0	1	0	1	1
								0	2	0	0	0	0	0	0	0	0	2	0	0	0	1	0	1	0	0	0
	1		1	1	0	0	1	1	1	1	1	0	0	0	1	0	0	2	0	1	1	1	0	1	0	0	0
								2	1	0	0	0	0	0	1	0	0	2	0	1	1	1	1	1	0	0	0
0	1	1	0	0	0	0	0	3	1	1	1	0	0	0	1	0	0	1	1	0	1	1	0	0	0	0	0
	1			1				1	1	1	0	0	0	1	0	0	0	2	0	0	1	1	0	0	0	0	0
0	1	0	0	0	0	0	1	0	0	1	1	0	0	0	0	0	0	2	0	0	0	0	0	0	0	0	0
1	1	0	0	1	0	0	0	0	1	1	0	0	0	1	0	0	0	2	0	0	0	1	0	0	0	0	0
1	1	1	0	1	0	0	1	0	1	1	0	0	1	0	1	1	0	1	1	1	0	1	1	1	0	0	0
1	1	0	0	1	1	0	2	2	1	1	1	0	0	0	1	1	1	1	1	1	1	1	0	1	0	0	0
	1			0	0	0	1	0	1	1	1	0	0	0	1	0	1	2	0	1	0	1	1	1	0	0	0
								0	1	0	0	0	0	0	0	0	0	2	0	0	0	1	0	0	0	1	1
1	1			1	0	0	0	1	1	1	1	0	0	0	0	0	0	1	1	1	1	1	0	1	0	0	0
	1			0	0	0	0	0	1	1	0	0	0	1	0	0	0	2	0	0	0	1	0	0	0	0	0
								1	0	0	0	0	0	0	0	0	1	2	0	1	1	0	0	0	0	1	1
0	1	0	0	0	2	1	2	1	3	1	1	0	0	0	0	0	0	2	0	1	1	1	0	0	0	0	0
								0	2	0	0	0	0	0	0	0	0	2	0	0	0	1	1	0	1	0	0
1	0	0	1	0	0	0	1	1	1	1	1	0	0	0	0	0	0	1	1	0	1	1	0	0	0	0	0
0	1	0	1	1	0	0	1	0	1	1	1	1	0	0	0	0	0	2	0	1	0	1	1	1	1	0	0
	1			0	1	1	1	0	1	1	1	0	0	0	0	1	0	2	0	1	0	1	0	0	0	0	0
								0	2	0	0	0	0	0	0	0	0	2	0	1	0	1	0	1	0	0	0
1	1	0	1	1	1	2	2	0	1	1	0	0	0	1	1	1	0	2	0	1	0	1	0	0	0	0	0
								0	1	0	0	0	0	0	0	0	0	2	0	1	0	1	1	0	1	0	0
0	0	0	0	2	0	0	0	0	3	1	1	1	1	1	0	1	1	2	0	1	0	1	1	1	1	0	0
0	1	0	1	0	0	1	0	0	1	1	1	0	0	0	1	0	0	2	0	1	0	1	0	0	0	0	1
0	0	0	1	0	1	0	1	0	1	1	1	0	0	0	0	1	0	1	1	0	0	1	0	0	1	0	0
0	1	0	1	0	0	0	1	0	1	1	1	0	0	0	0	0	0	2	0	0	0	1	0	1	0	0	0
1	0	0	1	2	0	0	1	2	2	1	0	0	1	0	1	0	0	2	0	1	1	1	1	1	0	0	1
								0	3	0	0	0	0	0	0	0	0	2	0	0	0	1	0	0	0	0	0
0	1	0	0	1	0	0	2	1	1	1	1	0	0	0	1	0	0	2	0	0	1	1	0	0	0	0	1
								1	2	0	0	0	0	0	0	0	0	2	0	1	1	1	0	0	0	0	0
								0	0	0	0	0	0	0	0	0	0	2	0	0	0	0	0	0	1	0	0
1	1	0	0	2	0	0	2	2	3	1	1	0	0	0	0	0	1	2	0	1	1	1	0	0	0	1	1
								0	0	0	0	0	0	0	1	0	0	1	1	1	0	0	0	1	0	0	0
0	1	0	1	2	0	0	0	0	0	1	0	0	1	0	0	0	0	2	0	0	0	0	0	0	0	0	0
								0	1	0	0	0	0	0	0	0	0	2	0	1	0	1	0	1	0	0	0
0	0	0	1	1	0	1	0	0	3	1	1	0	0	0	0	0	0	2	0	0	0	1	0	0	0	0	0
								1	1	0	0	0	0	0	0	0	0	1	1	1	1	1	0	0	0	0	0
1	0	0	1	1	0	0	0	0	1	1	0	1	0	0	0	0	0	2	0	0	0	1	0	1	0	0	0
								0	1	0	0	0	0	0	0	0	0	1	1	0	0	1	0	0	0	0	0
0	1	0	0	0	0	0	2	1	1	1	1	0	0	0	0	0	0	2	0	0	1	1	0	0	0	0	0
								0	1	0	0	0	0	0	0	0	1	2	0	0	0	1	0	0	0	0	0
1	1	1	1	2	1	1	2	1	1	1	1	0	0	0	0	0	0	1	1	1	1	1	0	0	0	0	0
0	1	0	1	0	0	0	1	0	1	1	1	0	0	0	0	0	0	2	0	1	0	1	1	1	1	0	0
	1			1	0	0	0	2	1	1	1	0	0	0	0	0	0	2	0	1	1	1	1	1	0	0	0
0	1	0	0	0	0	0	0	0	0	1	1	0	0	0	0	0	0	2	0	0	0	0	0	0	0	0	0
								1	1	0	0	0	0	0	0	0	0	2	0	1	1	1	0	0	0	0	0
0	1	0	0	0	0	0	0	3	3	1	1	0	0	0	0	0	0	2	0	0	1	1	1	1	1	0	0
0	1	0	0	0	0	0	0	1	1	1	1	0	0	1	0	0	0	1	1	0	1	1	0	0	0	0	0
								2	1	0	0	0	0	0	1	0	0	2	0	1	1	1	0	0	0	0	0
	1			1	0	0	0	0	0	1	1	0	0	0	1	1	0	2	0	0	0	0	0	0	0	0	0
1	1	0	0	1	1	0	1	1	1	1	1	1	0	0	1	1	0	2	0	1	1	1	1	1	0	0	0
1	1	0	0	1	0	0	1	0	3	1	1	0	0	0	0	0	0	2	0	1	0	1	1	1	0	0	1
0	1	0	0	0	0	0	0	0	1	1	1	0	0	0	1	0	0	1	1	0	0	1	1	1	0	0	0
0	1	0	1	0	1	0	2	0	0	1	1	0	0	0	0	0	0	1	1	1	0	0	0	0	0	0	0
	1		1	1	0	0	0	0	1	1	1	0	0	1	0	0	0	2	0	1	0	1	0	0	0	0	0
								1	1	0	0	0	0	0	1	1	0	2	0	1	1	1	0	0	0	0	0
1	1	0	0	1	0	0	0	2	1	1	1	0	0	0	1	0	0	2	0	1	1	1	0	1	0	0	0
1	1	0	1	1	0	0	0	0	0	1	1	0	0	0	1	1	0	2	0	0	0	0	0	0	1	0	0
								0	1	0	0	0	0	0	1	0	0	1	1	0	0	1	0	0	0	0	0
	1			0	0	0	2	2	1	1	1	0	0	0	1	1	0	2	0	1	1	1	1	1	1	0	1
1	1	0	1	1	1	0	1	2	1	1	0	1	0	0	1	1	0	2	0	1	1	1	0	0	0	0	0
1	1	0	1	0	2	0	2	0	1	1	1	1	0	0	1	0	0	2	0	1	0	1	1	1	0	0	0
0	1	1	1	1	0	0	0	1	1	1	1	0	0	0	1	0	0	1	1	0	1	1	0	0	0	0	0
								1	1	0	0	0	0	0	0	0	0	2	0	0	1	1	0	0	0	0	0
0	1	0	0	1	0	1	0	2	0	1	1	0	0	0	1	0	0	1	1	0	1	0	1	0	1	1	1
0	1	0	0	1	0	0	1	1	0	1	0	1	0	0	0	0	1	2	0	1	1	0	0	0	0	0	0
					1		1	1	1	1	0	0	0	1	0	0	0	2	0	1	1	1	0	0	0	1	1
1	1	0	0	0	0	0	2	0	0	1	1	0	0	0	1	1	0	2	0	0	0	0	1	0	1	0	1
0	1	1	0	0	0	0	0	0	1	1	1	0	0	1	0	0	0	2	0	1	0	1	1	1	0	0	0
1	1	0	0	2	1	0	2	0	0	1	0	0	1	1	1	1	0	2	0	0	0	0	0	0	0	0	0
	1			0	1	0	1	0	0	1	1	0	0	0	1	0	0	1	1	0	0	0	0	0	0	0	0
0	1	0	1	0	0	0	1	0	0	1	0	0	0	1	0	0	0	1	1	0	0	0	1	1	0	0	0
								2	0	0	0	0	0	0	1	0	1	2	0	1	1	0	1	1	0	0	0
								0	0	0	0	0	0	0	1	0	0	2	0	0	0	0	0	0	0	0	0
0	1	0	0	0	0	0	1	1	2	1	1	0	0	0	0	1	1	2	0	1	1	1	0	0	0	0	0
1	1	1	1	2	1	1	1	0	1	1	1	1	1	0	1	1	0	2	0	1	0	1	0	1	0	1	1
1				1	0	1	0	0	1	1	1	0	0	0	1	0	0	2	0	0	0	1	0	0	0	0	0
0	1	0	0	1	0	0	0	2	1	1	1	0	0	0	1	0	0	2	0	0	1	1	0	0	0	0	0
1	1			2	1	1	1	2	1	1	1	0	0	0	1	1	0	2	0	1	1	1	0	0	0	0	0
								0	1	0	0	0	0	0	0	0	0	2	0	0	0	1	0	0	0	0	0
								2	1	0	0	0	0	0	0	1	1	2	0	1	1	1	0	0	1	0	0
0	1	0	0	1	0	0	0	0	0	1	0	0	0	1	1	0	0	2	0	1	0	0	0	1	0	0	0
0	1	1	0	2	0	0	0	0	0	1	0	0	1	0	1	0	0	2	0	0	0	0	0	0	0	0	1
1	1	0	0	1	1	1	1	1	3	1	1	1	0	0	1	1	0	1	1	1	1	1	1	1	0	0	1
1	0	1	0	1	1	0	1	1	2	1	0	0	1	0	1	1	1	2	0	1	1	1	1	1	0	0	0
1	1	0	0	1	0	0	1	0	1	1	1	0	0	0	0	0	0	2	0	1	0	1	1	1	1	0	0
								0	1	0	0	0	0	0	1	0	0	1	1	0	0	1	0	0	0	0	0
								0	1	0	0	0	0	0	1	1	0	2	0	0	0	1	0	1	0	0	0
1	1	0	0	0	0	0	0	2	2	1	1	0	0	0	1	0	1	2	0	1	1	1	0	0	0	0	0
1	1	0	0	1	0	1	1	0	0	1	1	0	0	0	1	0	0	1	1	0	0	0	0	0	0	0	0
0	0	0	1	0	0	0	0	0	1	1	1	0	0	0	0	0	0	2	0	0	0	1	0	1	0	0	0
0	0	0	0	0	0	0	0	1	2	1	1	0	0	0	0	0	1	2	0	1	1	1	1	1	0	0	0
0	0	0	1	0	0	0	1	0	1	1	0	0	1	0	0	0	0	1	1	1	0	1	1	1	0	0	0
1	1	0	0	1	0	0	1	1	0	1	1	0	1	0	1	0	0	2	0	1	1	0	0	0	0	0	0
0	1	0	0	0	0	0	1	1	0	1	1	0	0	0	1	1	0	2	0	1	1	0	0	0	0	0	0
1	1	0	1	0	0	0	1	0	1	1	1	1	0	0	1	0	0	2	0	1	0	1	0	0	0	0	0
1	1	0	0	2	1	1	1	1	3	1	0	0	0	1	1	1	0	1	1	1	1	1	0	0	0	0	0
								2	2	0	0	0	0	0	0	0	1	2	0	1	1	1	1	1	0	0	0
0	1	0	1	0	0	0	2	2	0	1	1	0	0	0	1	0	0	2	0	1	1	0	0	1	0	0	0
0	1	0	1	0	1	1	0	1	1	1	1	1	0	1	1	1	0	1	1	1	1	1	1	1	0	0	0
								0	0	0	0	0	0	0	0	0	0	2	0	0	0	0	0	1	0	0	0
0	1	0	0	0	0	0	0	0	1	1	1	0	0	0	1	0	0	2	0	0	0	1	0	0	1	1	1
								2	0	0	0	0	0	0	1	0	0	1	1	1	1	0	0	0	0	0	0
								0	0	0	0	0	0	0	0	0	0	2	0	0	0	0	0	0	0	0	0
1	1	0	0	1	0	0	2	0	0	1	1	1	0	0	1	1	0	2	0	0	0	0	0	0	0	0	0
1	1	1	0	0	0	0	2	1	1	1	0	1	0	0	0	1	0	2	0	1	1	1	1	1	1	0	1
0	1	0	1	1	0	0	0	1	1	1	1	1	0	0	1	1	0	2	0	0	1	1	0	0	0	0	0
1	1	0	0	1	1	0	2	0	0	1	1	1	0	0	1	0	0	2	0	0	0	0	0	0	0	0	0
1	1	0	1	2	0	0	1	1	1	1	0	0	0	1	1	0	1	2	0	1	1	1	0	0	0	0	0
0	1	0	0	1	0	0	0	2	2	1	1	0	0	0	0	0	1	2	0	1	1	1	1	1	1	0	1
0	1	0	0	1	0	0	0	1	1	1	1	0	0	0	0	0	0	2	0	0	1	1	0	0	0	0	0
1	0	0	1	1	0	2	0	3	3	1	0	1	1	0	0	0	0	2	0	1	1	1	1	1	0	0	0
								0	2	0	0	0	0	0	1	0	1	2	0	1	0	1	0	1	0	1	1
								0	0	0	0	0	0	0	0	0	0	2	0	0	0	0	0	0	0	0	0
								2	2	0	0	0	0	0	0	0	0	2	0	1	1	1	1	1	0	0	0
1	1	0	0	1	0	0	1	2	0	1	0	1	1	0	0	0	0	2	0	0	1	0	0	0	0	0	0
1	1	1	0	1	0	0	1	0	1	1	0	1	0	0	1	0	1	2	0	1	0	1	0	0	0	0	0
1	1			1	0	1	1	0	0	1	1	0	1	0	1	1	0	2	0	0	0	0	0	0	0	0	1
			1	1	0	0	0	2	1	1	0	0	1	0	1	1	1	2	0	1	1	1	1	1	0	0	0
0	1	0	1	0	0	0	1	2	1	1	1	0	0	1	1	0	0	2	0	1	1	1	1	1	0	0	0
1	1	0	1	0	0	1	0	2	1	1	1	0	0	0	0	0	0	2	0	1	1	1	1	1	0	0	0
								0	0	0	0	0	0	0	1	0	0	2	0	1	0	0	0	0	0	0	0
								0		0	0	0	0	0	0	0	0	2	0	1	0		0	0	0	0	0
1			1		2	1		1	3	1	1	0	0	1	1	0	1	2	0	1	1	1	1	1	0	0	0
1	0	0	1	1	0	1	2	1	2	1	1	0	0	1	1	0	0	2	0	1	1	1	0	1	0	0	0
1	1	0	0	0	0	0	0	0	1	1	1	0	0	0	0	0	0	2	0	1	0	1	0	0	0	0	0
1	1	0	1	1	0	0	1	0	2	1	1	0	0	0	0	0	0	2	0	1	0	1	0	1	0	0	0
0	1	0	0	1	0	0	1	2	1	1	1	0	0	0	0	0	1	1	1	1	1	1	1	1	0	0	1
								0	0	0	0	0	0	0	0	0	0	2	0	1	0	0	0	1	0	0	0
0	1	1	0	1	0	1	0	2	1	1	1	0	0	0	1	0	1	2	0	1	1	1	1	1	0	0	1
1	1	0	1	2	0	0	2	1	1	1	1	0	0	1	1	1	0	2	0	1	1	1	1	1	0	0	0
1	0	1	1	1	0	1	0	0	3	1	0	1	0	0	0	0	0	2	0	1	0	1	1	1	0	0	0
								0	1	0	0	0	0	0	1	0	0	2	0	0	0	1	0	0	0	0	0
								0	1	0	0	0	0	0	1	0	0	1	1	0	0	1	1	1	0	0	0
	1							1	1	1	1	0	0	1	0	1	0	2	0	0	1	1	0	0	0	0	0
0	1	0	0	1	0	1	1	0	1	1	1	0	0	0	0	0	0	2	0	0	0	1	0	0	0	0	0
								0	1	0	0	0	0	0	1	0	0	1	1	0	0	1	1	1	0	0	0
								1	2	0	0	0	0	0	1	1	0	2	0	1	1	1	0	1	0	0	0
0	0	0	1	1	0	1	0	0	1	1	1	0	0	0	0	0	0	2	0	0	0	1	0	0	0	0	0
0	1	0	0	1	0	0	0	0	2	1	0	0	0	1	1	0	0	2	0	0	0	1	0	0	0	0	0
	1			1	1	0	2	0	1	1	0	0	0	1	0	1	0	2	0	0	0	1	0	1	0	0	0
0	1	0	0	1	0	0	0	0	1	1	0	0	0	1	0	0	0	2	0	1	0	1	0	0	0	0	0
0	1	0	0	2	2	2	2	1	1	1	1	0	0	0	1	1	1	2	0	1	1	1	0	0	0	0	0
								0	1	0	0	0	0	0	0	0	0	2	0	0	0	1	0	0	0	0	0
								0	1	0	0	0	0	0	0	0	0	2	0	0	0	1	0	0	1	0	0
1			1				2	1	1	1	1	0	0	0	1	0	1	1	1	1	1	1	1	1	0	0	0
								0	3	0	0	0	0	0	0	0	0	2	0	1	0	1	1	1	0	0	0
1				1	0	0	1	0	1	1	1	0	0	0	1	0	0	2	0	1	0	1	0	1	0	0	0
0	1	0	1	1	0	0	2	0	0	1	1	0	0	0	0	0	0	1	1	0	0	0	0	0	0	0	0
1	1	0	1	2	1	0	1	0	1	1	1	0	0	0	1	0	0	2	0	0	0	1	0	0	0	0	0
	1		1	1	0	0	0	0	0	1	0	0	0	1	0	1	0	2	0	0	0	0	0	0	0	0	0
1	0	0	1	0	1	0	1	0	0	1	1	0	0	0	1	0	0	2	0	0	0	0	0	0	0	0	0
1	1	0	1	2	0	1	0	1	0	1	1	0	0	0	0	0	0	1	1	1	1	0	1	1	0	0	0
	1			1				0	0	1	0	0	0	1	1	0	0	1	1	0	0	0	0	1	0	0	0
1	0	0	0	1	0	0	0	1	1	1	0	0	0	1	1	1	0	1	1	0	1	1	1	1	1	0	0
								1	1	0	0	0	0	0	0	0	0	2	0	1	1	1	1	1	1	1	1
1	1	0	1	1	1	1	2	2	0	1	0	0	1	0	1	1	1	2	0	1	1	0	0	0	0	1	1
0	0	1	0	1	0	0	0	1	2	1	0	0	0	1	1	0	0	2	0	0	1	1	0	0	0	0	0
0	1	0	0	0	0	1	1	0	0	1	1	0	0	0	0	0	0	2	0	0	0	0	0	0	0	0	0
0	1	0	1	0	0	0	0	1	1	1	1	0	0	0	0	0	0	2	0	0	1	1	0	0	0	0	0
1	1	0	1	1	0	0	0	0	0	1	0	0	0	1	1	0	0	1	1	0	0	0	0	0	0	0	0
								1	1	0	0	0	0	0	1	0	0	1	1	1	1	1	1	1	0	0	0
0	1	0	0	2	0	0	1	2	1	1	1	0	0	0	0	1	0	2	0	0	1	1	1	1	0	0	0
0	1	0	1	0	1	0	1	2	2	1	1	1	0	0	0	1	0	1	1	0	1	1	1	1	0	0	0
	1			1	0	0	0	0	1	1	1	0	0	1	0	0	0	2	0	0	0	1	0	0	1	0	0
	1			0	0	0	1	0	1	1	0	0	1	0	0	0	0	2	0	1	0	1	1	1	1	0	0
								0	2	0	0	0	0	0	0	0	0	2	0	1	0	1	0	0	0	0	0
0	1	0	0	1	0	0	1	0	0	1	1	0	0	0	1	0	0	2	0	0	0	0	0	0	0	0	0
1	1	1	0	2	0	0	0	0	1	1	0	1	1	0	1	0	0	2	0	0	0	1	0	0	0	0	0
1	1	0	1					0	1	1	1	0	0	0	1	0	0	1	1	0	0	1	1	1	0	0	0
		1		1	1	1	1	0	0	1	1	0	0	0	0	0	0	1	1	0	0	0	1	1	0	0	0
1				0	0	0	0	3	3	1	0	0	0	1	1	0	0	2	0	1	1	1	1	1	1	0	0
								0	1	0	0	0	0	0	0	0	0	1	1	1	0	1	1	1	0	0	0
1	1	1	0	1	0	0	0	0	1	1	1	0	0	0	0	0	0	2	0	1	0	1	1	1	1	0	1
1	1	0	1	1	0	1	2	0	0	1	1	0	0	1	1	1	0	1	1	0	0	0	0	0	0	0	0
0	1	0	0	1	0	0	1	0	0	1	0	0	1	0	0	0	0	2	0	0	0	0	0	0	0	0	0
								0	0	0	0	0	0	0	0	0	0	1	1	0	0	0	0	0	0	0	0
								3	3	0	0	0	0	0	0	0	1	2	0	1	1	1	1	1	0	0	0
1	1	1	0	1	0	1	1	1	0	1	1	0	0	0	1	1	0	2	0	0	1	0	0	1	0	0	1
0	1	1	1	1	0	0	1	2	1	1	1	0	0	0	0	1	0	2	0	1	1	1	1	1	0	0	0
								0	3	0	0	0	0	0	1	0	1	1	1	1	0	1	0	0	0	0	0
1	1	0	0	1	0	0	0	0	3	1	0	0	0	1	0	0	0	2	0	1	0	1	1	1	0	0	1
			1	0	0	0	2	0	2	1	0	0	0	1	0	0	0	2	0	0	0	1	0	0	0	1	1
0	1	0	1	0	0	0	0	0	1	1	1	0	0	0	0	0	1	2	0	1	0	1	1	1	0	0	0
0	1	0	1	0	0	0	1	0	0	1	1	0	0	0	1	0	0	2	0	0	0	0	0	0	0	0	0
0	1	0	1	2	0	0	2	0	0	1	1	0	0	0	0	0	0	2	0	0	0	0	1	1	0	0	0
0	1	0	0	0	0	0	0	0	0	1	1	0	0	0	0	0	0	2	0	0	0	0	0	0	0	0	0
		1		0	0	0	0	0	1	1	0	1	0	0	0	0	0	1	1	0	0	1	0	0	0	0	0
1	1	0	0	1	0	1	0	2	1	1	1	0	0	0	0	0	1	2	0	1	1	1	0	1	0	0	0
		1		1				1	0	1	1	1	0	0	1	1	0	2	0	1	1	0	0	1	0	0	1
0	0	0	1	1	0	0	1	0	1	1	0	0	0	1	0	0	0	2	0	1	0	1	0	0	0	0	0
0	0	1	0	1	2	0	2	1	0	1	1	1	1	0	1	0	0	2	0	1	1	0	1	1	0	0	0
0	1	1	0	1	0	0	0	3	3	1	0	0	1	0	1	0	1	1	1	0	1	1	0	1	0	0	0
0	1	0	0	2	0	0	1	0	1	1	1	0	0	0	0	0	0	2	0	1	0	1	0	0	0	0	0
0	1	0	0	2	1	0	1	1	1	1	1	0	1	0	1	0	0	2	0	1	1	1	1	1	0	0	0
0	1	1	0	1	2	0	0	0	0	1	0	0	0	1	1	0	0	2	0	1	0	0	1	1	0	0	1
1	1		0	1	1	0	1	0	2	1	1	0	1	0	0	0	0	2	0	0	0	1	0	0	0	0	0
								0	2	0	0	0	0	0	0	0	0	2	0	1	0	1	1	0	1	0	0
								0	2	0	0	0	0	0	0	0	0	2	0	0	0	1	0	0	0	0	0
0	1	0	1	1	0	0	1	1	1	1	1	1	0	0	1	0	1	2	0	1	1	1	1	1	0	0	0
1	1	1	0	1	0	0	1	1	1	1	1	0	0	0	0	0	0	2	0	1	1	1	0	0	0	0	0
1	1	0	0	0	1	0	2	0	1	1	1	0	0	0	0	0	0	1	1	1	0	1	1	1	1	0	0
0	1	0	0	0		0	2	0	1	1	1	0	0	0	1	0	0	2	0	0	0	1	0	0	0	0	0
1	1	1	1	0	1	0	0	0	1	1	0	1	0	0	0	0	0	2	0	0	0	1	0	0	0	0	0
			1	1	0	1	2	0	2	1	0	0	0	1	1	1	0	2	0	0	0	1	0	0	0	0	0
0	1	0	1	0	0	1	2	1	2	1	1	0	0	0	0	0	0	1	1	1	1	1	1	1	0	0	1
1	0	0	0	0	0	0	1	0	1	1	1	0	0	0	0	0	0	2	0	1	0	1	0	0	0	0	0
								0	1	0	0	0	0	0	0	0	0	2	0	1	0	1	0	0	0	0	0
0	0	0	1	0	0	0	2	1	2	1	0	0	1	0	0	0	1	2	0	1	1	1	0	1	0	0	0
								0	1	0	0	0	0	0	0	0	0	2	0	1	0	1	1	1	0	0	0
	1			0	0	0	1	0	2	1	0	1	0	1	0	0	1	2	0	1	0	1	0	0	0	0	0
	1		1					0	2	1	1	0	0	0	0	0	0	2	0	0	0	1	1	1	0	0	0
1	1	1	0	0	1	0	1	0	2	1	1	0	0	0	0	1	0	2	0	1	0	1	1	1	0	0	1
1	1	1	0	1	1	0	1	1	1	1	1	0	0	0	1	1	1	2	0	1	1	1	0	1	0	0	0
	1	0	0	2	0	1	2	0	2	1	1	0	0	0	0	1	0	2	0	1	0	1	0	0	0	0	0
0	1	0	0	1	0	0	2	0	1	1	1	0	0	0	1	0	0	2	0	0	0	1	0	1	0	0	0
1	1	0	0	1	0	1	1	2	0	1	1	0	0	0	1	0	0	1	1	1	1	0	1	1	0	0	0
1	1	1	1	2	0	1	1	0	0	1	1	0	0	0	1	1	0	2	0	1	0	0	1	1	1	1	1
								1	1	0	0	0	0	0	0	0	0	2	0	1	1	1	0	0	0	0	0
1	1	0	1	2	0	0	1	1	1	1	1	0	0	0	1	1	1	2	0	1	1	1	0	0	0	0	0
			0	1	0	0	1	0	1	1	0	0	0	1	0	0	0	1	1	0	0	1	0	0	1	0	0
								2	3	0	0	0	0	0	1	0	0	2	0	0	1	1	1	1	1	0	0
0	0	0	0	1	0	1	0	0	1	1	0	0	0	1	0	0	1	1	1	1	0	1	1	1	0	0	0
								0	2	0	0	0	0	0	0	0	0	1	1	0	0	1	0	1	0	0	0
0	1	0	0	0	1	0	1	0	0	1	1	0	0	0	1	0	0	1	1	0	0	0	0	0	0	0	0
0	1	0	1	0	0	0	1	0	0	1	0	1	0	0	1	1	0	2	0	1	0	0	1	1	0	0	0
								0	0	0	0	0	0	0	0	0	0	1	1	0	0	0	0	0	0	0	0
		1	1	0	0	1	0	2	3	1	1	0	0	0	0	0	1	2	0	1	1	1	0	1	0	0	0
1	1	0	0	1	0	0	1	3	0	1	1	0	0	0	1	0	0	1	1	1	1	0	1	1	0	1	1
0	0	0	1	0	0	0	1	0	2	1	1	0	0	0	0	0	0	2	0	0	0	1	1	1	1	0	0
0	0	0	1	0	2	0	1	1	1	1	1	0	0	1	0	0	0	2	0	1	1	1	1	1	0	0	0
								0	1	0	0	0	0	0	1	0	0	2	0	0	0	1	0	0	0	0	0
0	1	0	1	0	0	0	0	1	1	1	1	0	0	0	1	0	0	2	0	0	1	1	0	0	1	0	0
1	0	1	0	1	0	1	1	1	1	1	1	0	0	1	0	0	0	2	0	0	1	1	0	0	0	1	1
								2	2	0	0	0	0	0	0	0	0	2	0	1	1	1	0	0	0	0	0
1	1	0	1	1	0	0	2	2	2	1	1	0	0	1	1	1	0	2	0	1	1	1	1	1	0	0	0
								1	0	0	0	0	0	0	0	0	0	2	0	0	1	0	0	0	0	0	0
1	1	0	0	1	0	0	1	1	2	1	1	0	0	0	1	0	0	2	0	1	1	1	0	1	0	0	0
								2	1	0	0	0	0	0	1	0	0	2	0	0	1	1	0	1	0	0	0
								0	1	0	0	0	0	0	1	0	0	2	0	0	0	1	0	0	0	0	0
0	0	0	1	1	0	0	0	1	1	1	1	0	0	0	1	0	0	2	0	0	1	1	0	0	0	0	0
								1	0	0	0	0	0	0	1	0	0	1	1	0	1	0	0	0	0	0	0
0	1	0	1	0	0	0	2	0	0	1	1	0	0	0	1	0	0	2	0	0	0	0	0	0	0	0	0
								1	0	0	0	0	0	0	1	0	0	1	1	0	1	0	0	1	0	0	1
0	1	0	1	2	1	0	1	0	0	1	1	0	0	0	1	1	0	1	1	1	0	0	1	1	0	0	0
0	0	0	1	1	1	0	0	1	2	1	0	0	1	0	1	0	1	1	1	1	1	1	0	0	0	0	0
0	0	0	1	1	0	0	2	2	1	1	1	0	0	0	0	0	1	1	1	1	1	1	1	1	0	0	0
0	1	0	1	2	0	0	0	0	1	1	0	0	0	1	1	0	1	2	0	1	0	1	1	1	0	0	0
1	1	1	0	1	0	0	1	2	2	1	1	0	0	0	0	0	0	2	0	1	1	1	0	0	0	0	0
0	1	1	0	1	1	0	0	0	0	1	0	1	1	0	1	0	0	2	0	0	0	0	0	0	0	0	0
1	1	0	0	1	1	1	1	0	1	1	1	0	1	0	1	1	0	1	1	1	0	1	1	1	0	0	0
1	1	1	0	2	0	0	0	0	1	1	1	0	0	0	1	0	1	1	1	1	0	1	0	1	0	0	0
								0	3	0	0	0	0	0	0	0	0	2	0	1	0	1	1	1	0	0	0
								1	0	0	0	0	0	0	0	0	0	1	1	0	1	0	0	0	0	0	0
1	1	0	0	1	0	1	0	0	1	1	1	0	0	0	0	0	0	2	0	1	0	1	0	0	0	0	0
								2	1	0	0	0	0	0	1	0	0	2	0	1	1	1	1	1	0	0	0
	1			1	0	0	1	0	2	1	0	1	0	0	0	0	1	2	0	1	0	1	1	1	0	0	0
0	0	1	0	0	1	0	2	0	2	1	0	0	1	0	1	1	0	2	0	1	0	1	0	1	0	0	0
0	0	0	1	1	0	0	1	0	0	1	1	0	0	1	1	0	0	1	1	0	0	0	1	1	0	0	0
0	1	0	1	1	0	0	1	2	1	1	1	0	1	0	1	0	0	2	0	1	1	1	0	0	0	0	0
0	1	0	1	0	0	0	0	1	3	1	0	0	1	0	0	0	0	2	0	1	1	1	1	1	0	0	0
0	1	0	1	1	1	1	1	0	0	1	1	0	0	0	1	1	0	1	1	0	0	0	1	1	0	0	0
	1	1		2	0	0	0	0	1	1	0	0	1	0	1	1	0	2	0	1	0	1	0	0	0	0	0
	1			2	0	0	1	0	1	1	0	0	0	1	0	0	0	2	0	1	0	1	1	1	0	0	0
1				1	0	0	1	0	1	1	0	0	0	1	1	0	0	2	0	0	0	1	0	0	0	0	0
								1	2	0	0	0	0	0	1	0	0	2	0	1	1	1	0	1	0	0	0
0	1	0	0	2	0	0	0	0	0	1	1	0	0	0	1	0	0	1	1	1	0	0	0	1	0	0	1
0		0	0	2	0	0	0	0	1	1	1	1	1	0	1	0	0	2	0	0	0	1	0	0	1	0	1
								0	1	0	0	0	0	0	0	0	0	2	0	1	0	1	0	0	0	0	0
								1	0	0	0	0	0	0	1	0	0	2	0	0	1	0	0	0	0	1	1
1	1			1	0	0	1	0	1	1	1	0	0	0	0	0	0	2	0	1	0	1	0	0	0	1	1
1	0	0	0	1	0	0	0	0	1	1	1	0	0	0	0	0	1	2	0	1	0	1	0	0	0	0	0
0	0	0	0	0	0	0	1	0	0	1	0	0	0	1	1	0	0	2	0	0	0	0	0	0	0	0	0
								0	0	0	0	0	0	0	0	0	0	2	0	0	0	0	0	0	0	0	0
								1	0	0	0	0	0	0	1	0	0	2	0	0	1	0	0	0	0	0	0
								1	1	0	0	0	0	0	1	0	0	2	0	0	1	1	0	0	0	0	1
								1	2	0	0	0	0	0	0	0	0	2	0	1	1	1	0	1	0	0	0
1	1	0	1	2	1	0	0	0	2	1	0	0	1	0	0	0	0	1	1	0	0	1	1	0	1	0	0
1	1	0	1	2	1	0	0	0	1	1	1	0	1	0	1	0	0	2	0	0	0	1	1	1	1	1	1
1	1	0	1	0	1	1	1	1	0	1	1	0	0	0	1	0	0	2	0	1	1	0	0	0	1	1	1
0	1	0	0	0	0	0	0	1	2	1	1	0	0	0	0	0	1	2	0	1	1	1	0	1	0	0	0
0	1	0	0	1	0	0	1	1	1	1	1	0	0	0	1	0	0	2	0	1	1	1	1	1	0	0	1
								2	2	0	0	0	0	0	0	0	0	2	0	1	1	1	0	1	0	0	0
								0	1	0	0	0	0	0	0	0	1	1	1	1	0	1	0	1	0	0	0
0	1	0	0	0	0	0	0	0	0	1	0	0	0	1	1	0	0	2	0	0	0	0	0	0	0	0	1
0	1	0	0	0	0	0	1	0	3	1	1	0	0	0	0	0	0	2	0	1	0	1	1	1	0	0	0
	1			0	0	0	1	1	0	1	1	0	0	0	1	1	0	1	1	0	1	0	1	1	0	0	0
0	1	0	0	0	0	0	1	0	1	1	1	0	0	0	0	0	0	2	0	0	0	1	0	0	0	0	0
	1			0	0	1	2	1	2	1	0	0	0	1	1	1	0	2	0	1	1	1	0	0	0	0	0
								1	0	0	0	0	0	0	1	0	0	2	0	0	1	0	0	0	0	0	0
1	1	0	0	1	0	1	1	0	1	1	1	0	0	0	1	1	0	2	0	0	0	1	0	1	0	0	0
	1			1	0	1	1	1	1	1	0	0	0	1	1	0	0	2	0	1	1	1	0	0	0	0	0
0	1	0	0	2	0	0	0	0	0	1	1	0	0	0	1	0	0	2	0	1	0	0	0	0	0	0	0
1	0	0	1	0	0	1	1	1	1	1	1	0	0	1	1	0	1	1	1	0	1	1	0	0	0	0	1
		1		2				0	1	1	1	0	1	0	0	0	0	2	0	0	0	1	0	0	0	0	1
								2	1	0	0	0	0	0	0	0	0	2	0	0	1	1	1	1	1	0	0
								1	1	0	0	0	0	0	1	0	0	2	0	0	1	1	0	1	0	0	0
1	1	1		0	0	0	1	0	1	1	0	0	1	0	0	0	0	2	0	1	0	1	0	0	0	0	0
0	1	0	0	1	1	0	0	1	1	1	0	0	0	1	0	0	1	2	0	1	1	1	0	1	0	0	1
1	1	0	0	2	1	0	0	0	0	1	1	0	0	0	1	0	0	2	0	1	0	0	0	0	0	0	0
	1			1	0	0	0	0	0	1	1	0	0	0	1	0	0	2	0	0	0	0	0	1	0	0	0
1	1	0	1	0	1	0	2	0	0	1	1	0	0	0	0	1	0	1	1	0	0	0	0	0	0	0	0
								0	0	0	0	0	0	0	0	1	0	1	1	1	0	0	0	1	0	0	0
								1	1	0	0	0	0	0	1	0	0	2	0	0	1	1	1	1	0	0	1
0	1	0	1	2	0	0	1	2	1	1	1	0	0	0	1	0	0	2	0	1	1	1	0	1	0	0	0
1	0	0	1	1	0	0	0	0	0	1	0	0	0	1	1	1	0	1	1	0	0	0	0	0	0	0	0
								0	0	0	0	0	0	0	1	0	0	2	0	0	0	0	1	1	1	0	0
0	1	0	1	0	0	0	0	0	1	1	1	1	0	0	0	0	0	1	1	0	0	1	0	0	0	0	0
1	1	1		2				1	1	1	0	1	1	1	1	1	1	1	1	1	1	1	1	1	0	0	1
0	1	0	0	0	1	0	1	0	0	1	1	0	0	1	1	0	0	2	0	0	0	0	0	0	0	0	0
0	1	1	0	0	0	1	1	1	1	1	1	0	0	0	1	0	0	2	0	0	1	1	0	0	0	0	1
0	1	0	1	1	0	0	0	0	1	1	0	1	0	1	0	0	0	2	0	1	0	1	0	0	0	0	0
1	1	0	0	1	1	0	2	0	1	1	1	1	1	0	1	0	0	1	1	0	0	1	0	0	0	1	1
0	0	1	0	1	1	1	1	1	1	1	0	0	0	1	1	1	0	1	1	1	1	1	1	1	0	1	1
1			1	0	0	0	1	0	1	1	0	0	1	0	1	0	0	1	1	1	0	1	1	1	1	0	0
1	0	0	1					0	1	1	0	0	1	0	1	1	0	2	0	0	0	1	1	1	0	0	0
0	1	0	0	1	0	1	1	0	0	1	1	0	0	0	1	0	0	2	0	0	0	0	0	0	0	1	1
								0	3	0	0	0	0	0	0	0	0	2	0	0	0	1	1	1	1	0	0
								0	0	0	0	0	0	0	0	0	0	2	0	0	0	0	0	0	0	0	0
0	1	0	0	0	0	0	0	0	0	1	1	0	0	0	1	0	0	2	0	0	0	0	0	0	0	0	0
0	0	0	1	1	0	0	0	0	1	1	0	0	1	0	1	0	0	1	1	0	0	1	0	0	0	0	0
0	1	0	0	1	0	0	1	1	1	1	1	0	0	0	1	0	1	2	0	1	1	1	0	0	0	0	0
	1			1	0	0	0	1	1	1	1	0	0	0	1	1	1	2	0	1	1	1	0	0	0	0	0
0	1	1	0	1	0	0	0	2	1	1	1	0	0	1	1	0	0	2	0	0	1	1	0	0	1	0	0
								1	1	0	0	0	0	0	0	0	0	2	0	1	1	1	0	0	0	0	0
								0	0	0	0	0	0	0	1	0	0	2	0	0	0	0	0	0	0	0	0
	1			0	0	0	0	1	1	1	0	0	0	1	1	0	0	2	0	1	1	1	0	1	0	0	1
	1			0	1	0	0	0	1	1	1	0	0	0	0	0	0	2	0	0	0	1	1	1	0	0	0
								0	0	0	0	0	0	0	1	0	0	2	0	1	0	0	0	1	0	0	0
								0	0	0	0	0	0	0	0	0	0	1	1	1	0	0	1	1	0	0	0
								2	0	0	0	0	0	0	0	0	0	1	1	0	1	0	0	0	1	0	0
1	1	0	0	1	0	0	1	1	2	1	0	0	1	0	0	0	0	2	0	0	1	1	0	0	0	0	0
0	1	0	0	0	0	0	0	0	0	1	1	0	0	0	0	0	0	1	1	1	0	0	0	0	0	0	0
								0	0	0	0	0	0	0	1	0	0	2	0	1	0	0	0	0	0	0	0
								2	2	0	0	0	0	0	1	1	1	2	0	1	1	1	1	1	0	0	0
	1			1	0	0	1	0	0	1	0	0	1	0	1	0	0	2	0	0	0	0	0	0	0	0	0
1	0	0	1	2	1	0	0	1	1	1	1	0	0	0	1	1	0	2	0	1	1	1	0	1	0	0	0
								0	3	0	0	0	0	0	1	0	0	1	1	1	0	1	0	0	0	0	1
	1			0	0	0	2	0	1	1	1	0	0	0	1	0	0	2	0	0	0	1	1	1	0	0	0
								0	0	0	0	0	0	0	1	0	0	2	0	0	0	0	0	0	0	0	0
1	1	0	1	2	0	0	0	1	0	1	1	0	0	0	1	0	0	2	0	1	1	0	0	1	0	0	0
								0	0	0	0	0	0	0	0	0	0	2	0	0	0	0	0	0	0	0	0
								0	1	0	0	0	0	0	1	0	0	2	0	1	0	1	1	1	0	0	0
								1	1	0	0	0	0	0	1	0	0	2	0	0	1	1	0	1	0	0	0
0	1	0	1	0	0	1	2	0	1	1	1	0	0	0	1	0	0	1	1	1	0	1	1	1	1	0	0
1	1	0	0	1	0	0	0	0	0	1	0	0	0	1	1	0	0	2	0	0	0	0	0	0	0	0	0
0	1	0	1	1	1	0	2	0	1	1	1	0	0	0	1	0	0	2	0	1	0	1	0	0	0	0	0
								0	1	0	0	0	0	0	1	0	0	1	1	1	0	1	0	0	0	0	0
	1			1	1	0	1	0	1	1	1	0	0	0	0	0	0	2	0	1	0	1	1	1	0	0	0
1	0	0	1	2	0	0	0	0	1	1	0	0	0	1	0	1	0	2	0	0	0	1	0	1	0	0	0
0	1	0	1	0	1	0	1	0	0	1	1	0	0	0	0	0	0	2	0	1	0	0	1	1	0	0	0
	1			0	1	0	0	1	3	1	1	0	0	0	0	0	1	2	0	1	1	1	0	0	0	0	0
								1	0	0	0	0	0	0	0	0	0	2	0	1	1	0	0	0	0	0	0
0	0	0	1	1	0	0	0	0	3	1	1	0	0	0	0	1	0	2	0	1	0	1	1	1	0	0	0
0	1	0	0	0	0	0	2	2	2	1	0	0	0	1	1	0	0	2	0	0	1	1	0	0	0	0	0
								1	3	0	0	0	0	0	0	0	0	2	0	0	1	1	1	1	1	0	0
1	1	0	1	1	2	0	1	1	0	1	1	0	0	0	1	0	0	2	0	0	1	0	0	0	0	0	0
0	1	0	0	1	0	0	1	0	1	1	1	0	0	0	0	0	0	2	0	1	0	1	1	1	1	0	0
	1			2	1	0	1	0	1	1	0	0	0	1	0	0	0	2	0	0	0	1	0	0	0	0	0
								0	1	0	0	0	0	0	0	0	0	2	0	1	0	1	0	0	0	0	0
								0	0	0	0	0	0	0	1	0	0	2	0	0	0	0	0	0	0	0	0
0	0	0	1	0	1	0	0	0	1	1	0	1	0	0	0	0	0	1	1	1	0	1	0	0	0	0	0
	1			0	0	0	0	0	0	1	1	0	0	0	1	0	0	2	0	1	0	0	0	0	0	0	0
0	1	0	0	1	0	0	2	0	1	1	1	0	0	0	1	0	0	1	1	1	0	1	0	0	0	0	0
0	1	1	0	0	1	0	1	0	0	1	1	0	0	0	1	1	0	1	1	0	0	0	0	0	0	0	0
0	1	0	0	1	1	0	1	0	0	1	1	0	0	0	1	0	0	2	0	0	0	0	0	0	0	0	0
			1	0	0	0	1	0	0	1	1	0	0	0	1	0	0	2	0	0	0	0	0	0	0	0	0
0	0	0	0	0	0	0	0	0	0	1	1	0	0	0	1	1	0	2	0	1	0	0	0	0	0	0	0
1	1	0	1	0	1	0	1	0	1	1	1	0	0	0	0	0	0	1	1	1	0	1	0	1	0	0	0
0	1	0	1	1	0	0	0	1	0	1	1	0	0	0	1	1	0	2	0	0	1	0	0	1	0	0	0
1	1	0	0	1	0	0	0	2	1	1	0	0	1	0	1	0	0	2	0	1	1	1	1	1	0	0	0
0	1	0	1	0	1	0	2	2	0	1	1	0	0	0	1	0	0	2	0	1	1	0	1	1	0	0	0
1	1	1	0	1	0	0	1	3	2	1	1	0	0	0	0	0	0	1	1	1	1	1	1	1	0	0	1
								0	0	0	0	0	0	0	0	0	0	1	1	0	0	0	0	0	0	0	0
								2	1	0	0	0	0	0	0	0	0	2	0	1	1	1	0	0	0	1	1
1	0	0	1	1	1	1	1	1	1	1	1	0	0	0	1	0	0	2	0	0	1	1	1	1	0	0	0
0	1	0	1	0	0	0	0	0	0	1	0	0	1	0	1	0	0	2	0	0	0	0	0	1	0	0	0
	1			0	0	0	0	1	2	1	0	0	0	1	0	0	0	2	0	1	1	1	1	1	1	0	0
			1	0	2		0	0	0	1	1	0	0	0	1	0	0	2	0	0	0	0	0	0	0	0	0
0	1	1	1	1	0	1	1	2	3	1	1	1	1	0	1	1	0	2	0	0	1	1	1	1	1	0	1
0	1	0	1	2	1	0	1	0	0	1	0	1	0	0	1	0	0	2	0	0	0	0	0	0	0	0	0
0	0	0	0	0	0	0	0	2	2	1	1	0	0	0	0	0	0	2	0	1	1	1	0	0	0	0	0
								0	2	0	0	0	0	0	0	0	0	2	0	0	0	1	0	0	0	0	0
0	1	1	0	1	1	0	1	1	1	1	0	0	1	0	1	1	0	1	1	1	1	1	1	1	0	0	1
1	0	1	0	2	0	0	0	0	1	1	0	0	1	0	1	0	0	1	1	1	0	1	1	1	0	1	1
	1			0	0	2	2	2	0	1	1	0	0	0	1	0	0	2	0	1	1	0	0	0	0	1	1
0	1	0	0	0	0	0	1	1	0	1	1	0	0	1	1	0	0	1	1	0	1	0	0	0	0	0	0
	1			0	0	0	1	1	0	1	1	0	0	0	1	0	0	1	1	1	1	0	0	0	0	0	0
								1	0	0	0	0	0	0	1	0	1	2	0	1	1	0	0	0	0	0	0
1	0	0	1	1	0	0	1	2	1	1	1	0	0	0	0	0	0	1	1	1	1	1	1	1	0	0	0
								0	0	0	0	0	0	0	0	0	0	2	0	0	0	0	0	0	0	0	0
1	1	0	1	2	1	0	0	0	1	1	0	1	0	0	0	0	0	2	0	0	0	1	0	0	0	0	1
1	1	1	0	2	0	0	0	1	1	1	0	0	1	0	1	1	0	2	0	1	1	1	0	1	0	0	0
					1			0	3	1	0	1	0	0	0	0	0	2	0	0	0	1	1	1	0	0	0
								0	1	0	0	0	0	0	0	0	0	1	1	0	0	1	0	0	1	0	0
								0	1	0	0	0	0	0	0	0	0	1	1	0	0	1	0	0	1	0	0
								1	2	0	0	0	0	0	1	1	0	2	0	0	1	1	0	1	0	0	0
	1			0	0	0	0	0	1	1	1	0	0	0	1	0	0	2	0	0	0	1	0	0	0	0	0
0	1	1	0	1	1	0	1	0	0	1	1	0	0	0	1	0	0	2	0	0	0	0	0	0	0	0	0
1	0	0	1	1	0	0	2	0	3	1	1	1	0	0	0	0	0	2	0	1	0	1	0	0	0	0	0
0	1	0	0	0	0	0	1	3	0	1	1	0	0	1	1	0	1	2	0	1	1	0	1	1	0	0	1
								0	1	0	0	0	0	0	0	0	0	1	1	0	0	1	0	0	0	0	0
	1			2	0	0	0	1	1	1	1	0	0	0	0	1	0	2	0	1	1	1	1	1	0	0	0
								0	0	0	0	0	0	0	1	0	0	2	0	0	0	0	0	0	0	0	0
	1		1	2	1	0	2	0	1	1	1	0	0	0	0	0	0	2	0	1	0	1	0	0	0	0	1
0	1	0	0	2	0	0	1	1	3	1	0	1	0	0	0	0	1	2	0	1	1	1	1	1	0	0	0
								1	1	0	0	0	0	0	0	0	0	2	0	1	1	1	0	0	0	0	0
								0	3	0	0	0	0	0	0	1	0	2	0	1	0	1	0	1	0	0	0
	1			0	0	0	1	0	0	1	1	0	0	0	0	0	0	1	1	0	0	0	0	0	0	0	0
				1	0	0	2	2	1	1	1	0	0	0	0	1	0	2	0	1	1	1	1	1	0	0	0
1	1	0	0	1	0	0	0	2	3	1	0	0	0	1	1	0	0	2	0	1	1	1	0	0	0	0	1
0	1	0	1	0	1	0	2	2	1	1	1	0	0	0	1	0	0	2	0	1	1	1	1	1	1	0	0
								0	2	0	0	0	0	0	0	1	0	2	0	0	0	1	0	0	0	0	0
1	1	0	1	2	0	0	1	1	2	1	1	0	1	0	1	0	0	2	0	0	1	1	0	1	0	1	1
	1			1	0	0	1	0	3	1	1	0	0	0	0	0	0	1	1	1	0	1	0	0	0	0	0
	1			1	1	0	0	1	2	1	1	0	1	0	0	0	1	1	1	1	1	1	0	0	0	0	1
0		1	0	0	0	0	1	0	0	1	1	0	0	0	1	0	0	1	1	0	0	0	1	1	0	0	0
1	1	0	0	1	0	0	0	0	1	1	1	0	0	0	0	0	0	2	0	1	0	1	1	1	0	0	0
0	1	0	1	1	1	0	1	0	1	1	1	0	0	0	1	0	0	1	1	0	0	1	0	0	0	0	0
0	1	0	0	0	0	0	0	0	0	1	1	0	0	0	1	0	0	1	1	0	0	0	0	0	1	0	0
1	1	1	0	1	0	0	0	0	1	1	1	0	0	0	0	0	0	2	0	0	0	1	0	0	0	0	0
1	1	0	1	2	1	0	1	0	1	1	1	0	0	0	1	0	0	2	0	1	0	1	0	1	0	0	0
								0	1	0	0	0	0	0	0	0	0	1	1	0	0	1	0	0	0	0	1
0	1	0	0	1	0	0	2	0	3	1	1	0	0	0	0	1	0	2	0	0	0	1	0	0	0	0	0
								0	1	0	0	0	0	0	0	0	0	2	0	0	0	1	0	0	0	0	0
								0	0	0	0	0	0	0	1	0	0	2	0	0	0	0	0	0	0	0	0
1	0	0	0					1	1	1	0	0	0	1	0	0	0	2	0	1	1	1	0	1	0	0	0
	1			0	0	0	2	1	0	1	0	0	0	1	1	0	0	1	1	0	1	0	1	1	1	0	0
0	0	0	0	0	0	0	2	1	2	1	0	0	0	1	0	0	0	2	0	1	1	1	0	0	0	0	1
								0	1	0	0	0	0	0	0	0	0	2	0	0	0	1	1	1	0	0	0
								0	1	0	0	0	0	0	0	0	1	2	0	1	0	1	0	0	0	0	0
								0	2	0	0	0	0	0	0	0	0	2	0	1	0	1	1	1	1	0	0
1	1	0	1	2	2	0	2	0	0	1	1	0	1	0	1	0	0	1	1	0	0	0	0	0	0	0	1
1	0	0	1	0	1	1	0	1	2	1	1	0	0	0	0	0	0	2	0	1	1	1	0	0	0	0	1
0	1	1	0	0	0	0	1	0	2	1	1	0	0	0	0	0	0	2	0	1	0	1	1	1	1	0	0
0	1	0	1	0	0	0	0	0	1	1	1	1	0	0	1	0	0	1	1	1	0	1	1	1	0	0	0
1	1	1	0					0	0	1	1	0	0	0	1	1	1	1	1	1	0	0	1	1	0	0	0
								0	1	0	0	0	0	0	0	0	0	2	0	1	0	1	1	1	0	0	0
								0	1	0	0	0	0	0	0	0	0	2	0	0	0	1	0	0	0	0	0
0	0	0	1	1	0	2	1	2	1	1	1	0	0	0	0	1	1	2	0	1	1	1	1	1	0	0	0
0	1	0	0	0	1	1	0	0	1	1	1	0	0	1	0	0	0	2	0	0	0	1	0	0	0	0	0
0	1	0	0	1	0	0	0	1	1	1	1	0	1	0	0	0	0	2	0	1	1	1	1	1	0	0	0
0	1	0	0	1	0	0	0	0	2	1	1	1	0	0	0	1	0	2	0	1	0	1	1	1	1	0	0
1	0	1	0	2	1	2	1	0	1	1	0	1	0	0	0	0	0	2	0	1	0	1	0	1	0	0	0
0	1	0	1	1	0	0	1	0	0	1	1	0	0	0	1	0	0	2	0	0	0	0	0	0	0	0	0
1	0	1	0	2	1	0	1	0	0	1	0	0	0	1	1	0	0	2	0	0	0	0	0	0	0	0	1
	1		1	0	2	0	1	2	1	1	1	0	0	0	1	1	1	2	0	1	1	1	1	1	0	0	1
0	1	0	0	0	0	0	0	1	1	1	1	0	0	0	1	1	0	2	0	1	1	1	0	0	0	0	0
0	1	0	0	1	0	0	0	0	0	1	1	0	0	0	1	1	0	2	0	1	0	0	0	0	0	0	0
1	1	0	0	2	1	0	1	1	0	1	1	0	0	0	1	1	0	2	0	0	1	0	0	0	0	0	0
1	1	0	0	0	0	0	0	0	0	1	0	0	0	1	1	0	0	2	0	0	0	0	0	0	0	0	0
								1	1	0	0	0	0	0	1	0	0	2	0	0	1	1	0	0	0	0	0
0	1	0	1	2	0	0	1	0	2	1	0	1	0	0	1	0	0	2	0	1	0	1	1	1	0	1	1
0	1	0	1	1	0	0	2	1	0	1	1	0	0	0	1	0	0	1	1	1	1	0	0	0	0	0	0
1	1	0	0	2	1	0	2	0	0	1	1	0	0	0	1	0	0	2	0	0	0	0	0	0	0	0	0
	1						1	0	0	1	1	0	0	0	1	0	0	2	0	0	0	0	0	1	0	0	0
								1	0	0	0	0	0	0	0	0	0	2	0	0	1	0	0	0	0	0	0
								0	1	0	0	0	0	0	1	0	0	2	0	0	0	1	0	0	0	0	0
1	0	1	0	0	0	1	1	1	1	1	1	0	0	0	1	1	0	2	0	1	1	1	1	1	0	0	0
	1			1	0	0	0	0	1	1	0	0	0	1	1	0	0	1	1	0	0	1	0	0	0	0	0
								2	1	0	0	0	0	0	1	0	0	2	0	0	1	1	0	1	0	0	0
								0	2	0	0	0	0	0	0	0	0	2	0	0	0	1	0	1	0	0	0
0	1	0	1	2	0	0	0	1	2	1	1	1	1	1	1	0	0	2	0	1	1	1	0	0	0	0	0
								0	1	0	0	0	0	0	1	0	0	2	0	0	0	1	0	0	0	0	0
								0	2	0	0	0	0	0	1	0	0	1	1	0	0	1	0	0	0	0	0
1	1	0	1	1	0	0	0	0	0	1	1	0	0	0	1	0	0	2	0	0	0	0	0	0	0	0	0
								2	1	0	0	0	0	0	1	0	0	2	0	0	1	1	0	0	0	0	0
								0	0	0	0	0	0	0	1	1	0	1	1	0	0	0	0	0	0	0	0
0	1	1	0	2	0	1	1	0	1	1	0	0	1	0	1	0	0	2	0	0	0	1	1	1	0	1	1
								1	0	0	0	0	0	0	1	0	0	1	1	1	1	0	1	1	0	0	0
0	1	0	0	0	0	0	0	0	0	1	1	0	0	0	1	0	0	2	0	0	0	0	1	1	0	0	0
0	0	0	0	1	1	0	0	0	1	1	1	0	0	0	1	0	0	1	1	1	0	1	1	1	1	0	0
0	1	0	1	0	0	0	1	0	1	1	0	0	0	1	1	0	0	1	1	1	0	1	0	0	0	0	0
1	0	0	1	0	0	0	1	0	2	1	0	1	0	0	0	1	1	1	1	1	0	1	0	0	0	0	0
1	0	1	1	2	1	0	1	3	0	1	1	0	0	0	1	1	1	2	0	1	1	0	1	1	1	1	1
0	1	1	0	2	1	0	2	1	1	1	1	1	1	0	1	1	1	2	0	1	1	1	1	1	0	0	0
								2	0	0	0	0	0	0	1	0	0	2	0	0	1	0	0	0	0	0	0
0	1	1	0	2	2	0	2	0	0	1	1	1	0	0	1	1	0	1	1	0	0	0	1	1	1	0	0
1	0	0	1	2	1	0	0	0	1	1	1	0	0	0	0	1	0	2	0	1	0	1	1	1	0	1	1
								1	2	1	1	1	0	0	0	0	0	2	0	1	1	1	0	0	0	0	0
0	1	0	1	1	0	0	0	0	1	1	1	0	0	0	1	0	0	2	0	1	0	1	0	0	0	0	0
1	1	0	0	1	1	1	1	0	1	1	1	0	1	0	1	1	0	2	0	0	0	1	0	0	0	0	0
								2	1	0	0	0	0	0	0	0	0	2	0	0	1	1	0	0	0	0	0
1	0	0	0	0	0	1	1	2	3	1	1	0	0	0	1	0	0	1	1	1	1	1	1	1	0	1	1
1	1	1	0	1	0	1	0	0	1	1	0	0	1	0	1	1	0	2	0	0	0	1	0	0	0	1	1
1	1	0	0	1	1	0	0	0	0	1	0	0	0	1	1	0	0	2	0	0	0	0	0	0	0	0	0
1	1			2	0	0	0	1	1	1	1	1	0	0	1	0	0	2	0	0	1	1	0	0	0	0	0
								0	0	0	0	0	0	0	1	0	0	2	0	0	0	0	0	0	0	0	0
								0	0	0	0	0	0	0	1	1	1	2	0	1	0	0	0	0	0	0	0
								0	0	0	0	0	0	0	1	0	0	2	0	1	0	0	1	1	0	0	0
1	0	0	1	1	0	0	0	0	2	1	1	0	0	0	1	1	0	1	1	1	0	1	1	1	0	0	0
0	1	0	1	2	0	0	0	0	0	1	0	0	1	0	1	0	0	2	0	0	0	0	0	0	0	0	1
								0	0	0	0	0	0	0	1	0	0	2	0	0	0	0	0	0	0	0	0
	1			0	0	0	0	0	1	1	1	0	0	0	1	0	0	1	1	0	0	1	0	0	0	0	0
0	1	0	0	0	0	0	0	2	1	1	1	0	0	0	1	0	1	2	0	1	1	1	1	1	0	0	0
								2	1	0	0	0	0	0	1	0	0	2	0	1	1	1	0	0	0	1	1
								0	1	0	0	0	0	0	0	0	0	2	0	0	0	1	0	0	0	0	0
	1			1	1	1	2	0	1	1	1	0	0	1	1	0	0	2	0	1	0	1	1	1	0	0	0
1	1	0	1	1	0	0	0	3	1	1	1	1	1	0	0	0	0	2	0	1	1	1	1	1	0	0	0
								0	1	0	0	0	0	0	1	0	0	2	0	0	0	1	0	0	0	0	0
0	0	1	0	1	0	0	1	1	1	1	1	0	1	0	0	0	1	2	0	1	1	1	1	1	1	0	1
0	1	0	0	1	1	0	1	0	3	1	1	0	0	0	0	0	0	2	0	0	0	1	0	0	0	0	0
			1	2				0	0	1	1	0	0	0	0	0	0	2	0	0	0	0	0	0	0	0	0
								0	0	0	0	0	0	0	1	0	0	2	0	0	0	0	0	0	0	0	0
								2	1	0	0	0	0	0	0	0	0	1	1	1	1	1	1	0	1	0	0
								1	2	0	0	0	0	0	1	1	1	2	0	1	1	1	1	1	0	0	0
								1	1	0	0	0	0	0	0	0	0	2	0	0	1	1	0	0	0	0	0
0	1	0	0	0	0	0	1	0	0	1	1	0	0	0	0	0	0	2	0	0	0	0	0	0	0	0	0
0	1	0	0	1	1	0	1	0	1	1	1	0	0	0	1	0	0	2	0	1	0	1	1	1	0	1	1
1	1	0	1	1	1	2	2	0	0	1	1	0	0	1	1	0	0	2	0	1	0	0	0	0	0	0	0
0	1	0	1	1	0	0	1	0	0	1	1	0	0	0	1	0	0	2	0	0	0	0	1	1	0	0	1
								0	0	0	0	0	0	0	1	0	0	2	0	0	0	0	0	0	0	0	0
0	1	0	0	1	0	1	2	1	2	1	0	0	0	1	0	1	0	2	0	1	1	1	0	0	0	0	0
0	1	0	1	2	0	0	1	0	1	1	1	1	0	0	1	1	1	2	0	1	0	1	1	1	0	0	0
								3	0	0	0	0	0	0	1	0	0	2	0	0	1	0	1	1	0	0	0
0	1	0	1	1	0	0	1	0	1	1	0	0	0	1	0	0	0	2	0	1	0	1	0	0	0	0	0
1	1	0	0	2	1	0	2	2	1	1	1	0	0	0	1	1	0	2	0	1	1	1	1	1	0	1	1
0	0	0	1	1	0	0	0	1	1	1	0	0	1	0	0	0	0	2	0	1	1	1	1	1	1	0	0
	1			0	0	0	1	0	0	1	1	0	0	0	1	0	0	2	0	0	0	0	1	1	0	0	0
1	1	1	0	1	1	1	1	0	0	1	0	0	0	1	1	0	0	1	1	0	0	0	1	1	0	0	0
1	1	0	1	0	1	0	1	0	0	1	1	1	0	1	1	1	1	2	0	1	0	0	0	1	0	1	1
0	1	1	0	2	1	0	1	0	1	1	1	1	0	0	1	1	0	2	0	1	0	1	1	1	1	0	0
0	1	0	1	1	0	0	0	2	1	1	0	0	0	1	1	1	1	2	0	1	1	1	0	0	0	0	0
								0	1	0	0	0	0	0	1	0	0	2	0	0	0	1	0	1	0	0	0
1	0	0	1	1	0	0	1	0	1	1	1	0	0	0	0	0	0	2	0	0	0	1	0	0	0	0	0
								0	1	0	0	0	0	0	0	0	1	2	0	1	0	1	0	0	0	0	0
1				1	1	1	1	2	2	1	1	0	0	0	0	0	1	2	0	0	1	1	1	1	0	0	1
								0	1	0	0	0	0	0	0	0	0	2	0	0	0	1	0	0	0	0	0
1	1	0	0	1	0	0	0	0	3	1	0	0	0	1	0	0	0	2	0	0	0	1	0	0	0	0	1
								0	2	0	0	0	0	0	0	0	1	2	0	1	0	1	1	1	0	0	0
0	1	1	0	0	0	0		0	2	1	1	0	0	1	0	0	0	2	0	0	0	1	0	0	0	0	0
1	0	1	0	2	1	1	0	2	0	1	1	0	0	0	1	1	0	1	1	0	1	0	1	1	1	0	0
0	1	0	0	1	0	0	0	0	0	1	1	0	0	0	1	0	0	2	0	1	0	0	0	0	0	0	0
	1			2	1	0	0	0	1	1	1	0	0	0	1	0	0	2	0	1	0	1	0	0	0	0	0
0	1	0	0	1	0	1	0	0	1	1	1	0	0	0	1	0	0	2	0	0	0	1	0	0	0	0	0
	1			2	0	1	1	1	0	1	0	0	1	0	0	0	0	2	0	0	1	0	0	0	0	0	0
								1	1	0	0	0	0	0	1	0	0	2	0	0	1	1	0	0	0	0	0
								1	1	0	0	0	0	0	0	0	1	2	0	1	1	1	1	1	1	0	0
1				2	1	1	0	1	1	1	1	0	0	0	1	1	1	2	0	1	1	1	1	1	0	0	1
								0	0	0	0	0	0	0	0	0	0	2	0	0	0	0	0	0	0	0	0
1	1	1	0	0	0	2		0	0	1	1	0	1	0	1	0	0	2	0	0	0	0	0	0	0	0	0
								0	0	0	0	0	0	0	1	0	0	2	0	0	0	0	0	0	0	0	0
0	0	1	0	0	0	0	2	1	1	1	0	0	0	1	0	0	0	2	0	1	1	1	0	0	1	0	0
0	1	0	0	0	0	0	0	1	1	1	0	0	0	1	0	0	0	2	0	1	1	1	0	0	0	0	0
								1	0	0	0	0	0	0	0	1	0	2	0	0	1	0	1	1	0	0	0
			1	1	0	0	0	0	1	1	0	1	0	0	1	0	0	2	0	1	0	1	1	1	0	0	0
								1	2	0	0	0	0	0	0	1	0	2	0	1	1	1	1	1	0	0	0
	1			1	0	0	1	0	0	1	1	0	0	0	1	0	0	2	0	0	0	0	0	0	0	0	0
								0	2	0	0	0	0	0	0	0	0	2	0	0	0	1	0	0	0	0	0
0	1	0	0	2	0	1	0	0	1	1	1	0	0	0	1	0	0	2	0	0	0	1	0	1	0	0	1
1	1	0	0	2	0	1	2	0	1	1	1	0	0	0	1	1	0	2	0	1	0	1	1	1	1	0	0
0	1	1	0	1	0	0	1	1	1	1	1	1	0	1	1	0	0	2	0	1	1	1	0	1	0	0	0
1	1	0	0	2	1	0	2	0	0	1	1	0	0	0	1	1	0	1	1	0	0	0	0	0	0	0	0
0	1	0	0	0	0	0	0	3	3	1	1	0	0	0	1	1	0	1	1	1	1	1	1	1	1	0	0
1				1	0	0	0	0	0	1	1	0	0	0	0	0	0	2	0	0	0	0	0	0	0	0	0
0	1	0	0	0	0	1	2	0	0	1	1	0	0	0	1	1	0	2	0	0	0	0	0	0	0	0	0
								1	1	0	0	0	0	0	1	0	0	1	1	1	1	1	1	1	0	0	0
		0		0	0	0	0	0	3	1	1	0	0	0	0	0	0	2	0	1	0	1	1	1	0	0	0
	1			1	0	0	0	0	1	1	0	0	1	0	0	0	0	1	1	1	0	1	0	1	0	0	0
1	0	0	1	0	0	0	0	0	1	1	0	0	0	1	0	0	0	2	0	0	0	1	0	0	0	0	1
1	1	0	1	1	1	0	0	1	0	1	0	1	0	0	1	0	0	1	1	0	1	0	1	1	0	0	0
								0	0	0	0	0	0	0	0	0	0	2	0	1	0	0	0	0	0	0	0
0	1	0	1	1	0	0	0	1	1	1	1	0	0	0	1	0	0	2	0	1	1	1	0	1	0	0	0
	1			1	0	1	1	1	1	1	1	0	0	0	1	0	0	2	0	1	1	1	1	1	0	0	1
								0	1	0	0	0	0	0	0	0	0	2	0	0	0	1	0	0	0	0	0
	1			1	0	0	1	1	1	1	1	0	0	0	1	0	0	2	0	0	1	1	1	1	1	0	1
0	1	0	0	1	2	1	1	1		1	1	0	0	0	1	0	1	1	1	1	1		0	0	0	0	0
								0	1	0	0	0	0	0	0	0	0	2	0	1	0	1	1	1	0	0	0
								1	3	0	0	0	0	0	0	0	1	2	0	1	1	1	1	1	0	0	0
0	1	0	0	1	0	0	0	0	0	1	0	0	0	1	1	0	0	2	0	0	0	0	0	0	0	0	0
0	1	0	1	1	0	0	1	0	0	1	0	1	0	1	1	1	0	2	0	0	0	0	0	0	0	0	0
								0	3	0	0	0	0	0	0	0	0	2	0	1	0	1	1	1	0	0	0
1	1	1	0	1	0	1	1	0	0	1	1	0	1	0	1	1	0	2	0	0	0	0	1	1	0	0	1
0	1	0	0	1	0	0	1	1	2	1	0	0	0	1	1	0	0	2	0	1	1	1	0	0	0	0	0
0	1	0	0	0	0	0	0	0	2	1	1	0	0	0	0	0	0	2	0	1	0	1	1	1	0	0	0
								0	1	0	0	0	0	0	1	1	0	2	0	0	0	1	0	0	0	0	0
0	1	0	0	0	0	0	2	1	0	1	1	0	0	0	1	1	0	2	0	0	1	0	0	0	0	0	0
								0	3	0	0	0	0	0	0	0	0	2	0	0	0	1	1	0	1	0	0
1	1	0	1	1	0	0	1	1	2	1	1	0	0	0	0	0	1	2	0	0	1	1	1	1	1	0	0
1	1	0	0	0	1	0	1	0	1	1	1	0	0	1	0	1	0	2	0	1	0	1	0	1	0	0	0
0	1	0	0	2	0	1	1	1	1	1	1	0	0	0	1	1	0	2	0	0	1	1	0	1	0	0	1
								0	2	0	0	0	0	0	1	1	0	2	0	0	0	1	0	0	0	0	1
0	1	0	0	1	1	0	0	0	0	1	1	0	0	0	0	0	0	2	0	0	0	0	0	0	0	0	0
1	1			0	0	0	0	0		1	0	0	0	1	0	0	0	2	0	1	0		1	1	0	0	0
	1			1	0	0	1	0	1	1	1	0	0	0	1	1	1	2	0	1	0	1	1	1	0	0	0
0	1	0	0	0	0	0	1	1	1	1	1	0	0	0	1	1	0	1	1	1	1	1	1	1	0	0	0
0	1	0	1	0	0	0	1	0	0	1	1	0	0	0	1	0	0	2	0	0	0	0	0	0	0	0	0
								0	0	0	0	0	0	0	1	0	0	2	0	0	0	0	0	0	0	0	0
1	1	1	0	1	1	0	1	2	1	1	1	0	1	0	1	1	0	2	0	0	1	1	0	0	0	0	0
0	0	0	0	1	0	2	0	1	1	1	1	0	0	1	1	1	0	2	0	0	1	1	0	0	0	0	0
1	1	1	0	2			1	0	2	1	1	0	0	0	0	0	1	2	0	1	0	1	0	0	0	0	1
	1	1		1	1	0	0	1	1	1	1	0	0	0	0	0	0	1	1	1	1	1	0	0	0	0	0
1	1	0		2	0	2	0	0	0	1	1	0	0	0	1	0	0	2	0	0	0	0	1	1	0	1	1
1	1			2	0	0	1	0	0	1	1	0	1	0	1	1	0	1	1	1	0	0	0	1	0	0	0
0	1	0	0	0	0	0	1	1	1	1	1	0	0	0	0	0	0	1	1	1	1	1	0	0	0	0	0
	1			1	0	0	2	0	1	1	1	0	0	0	0	0	0	2	0	1	0	1	1	1	0	1	1
	1			1			2	1	0	1	1	0	0	0	1	0	0	1	1	0	1	0	0	1	0	0	0
0	0	0	0	1	0	0	2	1	2	1	0	0	1	0	0	0	0	2	0	0	1	1	0	0	0	0	0
0	1	1	0	0	1	0	1	0	0	1	1	0	0	0	1	0	0	2	0	0	0	0	0	0	0	0	0
								1	0	0	0	0	0	0	0	0	0	2	0	0	1	0	0	0	0	0	0
	0	0	0	1	0	0	0	0	1	1	1	0	0	0	1	0	0	1	1	0	0	1	1	1	0	0	0
			1	1	0	1	0	0	0	1	0	0	1	0	1	1	0	2	0	0	0	0	0	1	0	0	0
1	1	0	1	2	0	0	1	1	1	1	1	0	0	0	1	1	0	1	1	0	1	1	1	1	0	0	0
1	1	0	0	1	0	0	1	2	3	1	0	0	0	1	0	0	1	2	0	1	1	1	0	1	0	0	1
0	1	1	0	0	0	0	1	0	0	1	1	0	0	0	1	0	0	2	0	0	0	0	0	0	1	0	0
0	1	0	0	0	0	0	1	1	0	1	1	0	0	0	1	0	0	2	0	1	1	0	0	0	0	0	0
0	1	0	1	1	1	2	2	0	1	1	1	0	0	0	0	0	0	2	0	0	0	1	0	0	0	0	1
0	1	0	1	2	0	1	1	1	1	1	1	0	1	0	1	0	0	2	0	1	1	1	0	1	0	0	0
1	1	1	0	1	1	0	1	1	1	1	1	0	0	0	1	1	0	2	0	1	1	1	0	1	0	0	1
1	0	1	0	2	0	0	0	1	0	1	0	1	0	0	1	0	0	2	0	0	1	0	0	0	0	1	1
0	1	0	1	0	1	0	2	0	0	1	1	0	0	0	1	0	0	1	1	0	0	0	1	1	0	0	0
			1	0	1	0	0	0	0	1	1	0	0	1	1	0	0	2	0	0	0	0	0	0	0	0	0
			1	2	0	0	0	0	0	1	1	0	0	0	1	0	0	2	0	0	0	0	0	0	0	0	0
0	1			1	0	1	1	0	1	1	1	0	0	0	1	0	0	2	0	1	0	1	0	1	0	0	0
	1			1	0	0	0	1	2	1	1	0	0	0	0	0	0	2	0	1	1	1	0	0	0	0	0
1	0	0	1	1	0	0	2	0	0	1	1	0	0	0	0	0	0	2	0	0	0	0	1	1	0	0	0
1	0	1	0	1	0	0	0	0	0	1	0	0	1	0	1	0	0	2	0	1	0	0	1	1	1	0	0
0	1	0	0	1	0	0	2	1	1	1	1	1	0	1	1	0	1	2	0	1	1	1	0	1	0	0	1
	1			0	0	0	0	0	1	1	1	0	0	0	0	0	0	1	1	1	0	1	0	0	0	0	0
1	0	0	0	0	0	0	0	1	1	1	1	0	0	0	0	0	1	2	0	1	1	1	0	0	0	0	0
								1	1	0	0	0	0	0	1	0	0	2	0	0	1	1	0	0	0	0	0
								0	0	0	0	0	0	0	0	0	0	2	0	0	0	0	1	1	0	0	0
1	0	0	1	1	0	0	0	2	1	1	1	0	0	1	1	0	0	2	0	1	1	1	0	1	0	0	0
1	0	0	1	1	1	0	2	0	1	1	0	0	0	1	0	1	0	2	0	0	0	1	1	1	0	0	0
								2	2	0	0	0	0	0	0	0	1	2	0	1	1	1	0	0	0	0	0
1	1	0	1	1	0	1	1	0	1	1	1	0	0	0	0	0	0	2	0	1	0	1	0	1	0	0	1
1	1	0	1	1	0	0	1	1	0	1	1	0	0	0	1	0	0	2	0	1	1	0	0	0	0	0	0
			1	2	0	2	1	0	0	1	1	0	0	0	0	0	0	2	0	1	0	0	0	1	0	0	0
0	1	1	0	1	0	0	1	0	1	1	1	1	0	0	1	0	0	2	0	0	0	1	0	1	0	1	1
								2	1	0	0	0	0	0	1	0	0	1	1	1	1	1	1	1	0	0	0
0	0	0	1	0	0	0	1	2	1	1	1	0	0	1	1	0	0	1	1	1	1	1	0	1	0	0	0
	1		1					0	1	1	1	0	0	0	0	0	0	2	0	0	0	1	1	1	1	0	1
0	1	0	0	0	1	0	2	0	2	1	1	0	0	0	0	0	0	2	0	0	0	1	0	0	0	0	0
	1			1	0	0	0	0	2	1	1	0	0	0	0	0	1	1	1	1	0	1	0	0	0	0	0
								0	2	0	0	0	0	0	0	0	0	2	0	0	0	1	0	0	0	0	0
1	1	0	0	1	1	0	1	0	0	1	0	0	0	1	1	0	0	2	0	1	0	0	1	1	0	0	0
								0	0	0	0	0	0	0	1	0	0	2	0	0	0	0	0	0	0	0	0
								1	2	0	0	0	0	0	0	0	0	2	0	1	1	1	0	0	0	0	0
0	1	0	1	0	0	0	0	0	0	1	1	0	0	0	0	0	0	2	0	0	0	0	0	0	0	0	0
								1	1	0	0	0	0	0	0	0	0	2	0	1	1	1	0	0	0	0	0
0	1	0	0	1	0	0	0	1	1	1	0	0	0	1	1	0	0	1	1	0	1	1	0	0	0	0	1
								1	2	0	0	0	0	0	0	0	0	2	0	0	1	1	0	0	0	0	0
1	1	0	1	0	0	1	0	1	1	1	1	0	0	0	0	1	1	1	1	1	1	1	1	1	1	0	0
0	1	0	1	1	1	2		1	1	1	1	0	0	0	1	1	1	1	1	1	1	1	0	0	0	0	1
								2	0	0	0	0	0	0	1	1	0	2	0	1	1	0	0	1	0	0	0
								1	0	0	0	0	0	0	0	0	1	2	0	1	1	0	0	1	0	0	0
								0	1	0	0	0	0	0	0	0	0	2	0	0	0	1	0	0	0	0	0
								0	1	0	0	0	0	0	0	1	0	1	1	0	0	1	0	0	1	0	0
1	1	0	0	0	0	0	2	1	1	1	1	0	0	0	1	0	0	1	1	1	1	1	1	1	0	0	0
			1				2	2	0	1	0	1	0	0	1	1	0	2	0	0	1	0	1	1	0	0	1
								1	2	0	0	0	0	0	0	0	0	2	0	1	1	1	0	0	1	0	0
								2	1	0	0	0	0	0	0	0	0	2	0	0	1	1	1	1	0	0	0
1	1	0	1	0	1	1	2	1	1	1	1	0	0	0	1	0	0	1	1	0	1	1	0	0	0	1	1
0	0	0	1	0	0	0	0	2	2	1	1	0	0	0	0	0	1	2	0	1	1	1	0	0	0	0	1
1	1	1	0	1	1	0	2	0	3	1	1	1	0	1	0	0	0	2	0	0	0	1	1	1	1	0	0
1	0	1	0	1	0	1	1	0	2	1	1	0	0	0	1	0	0	2	0	0	0	1	0	0	0	0	0
								2	1	0	0	0	0	0	0	0	0	2	0	1	1	1	1	1	0	0	0
								1	1	0	0	0	0	0	1	0	0	2	0	1	1	1	0	1	0	0	1
1		1		1	1	0	0	2	3	1	1	0	1	1	1	1	0	2	0	1	1	1	0	1	0	0	0
								0	0	0	0	0	0	0	1	0	0	1	1	0	0	0	0	0	0	0	1
1	1	0	0	0	0	1	2	0	1	1	1	0	0	0	1	0	0	2	0	0	0	1	0	0	1	0	0
0	1	0	1	2	0	1	0	1	0	1	1	0	0	0	1	0	0	1	1	0	1	0	1	1	1	0	0
0	1	0	1	1	0	0	0	1	0	1	1	0	1	0	1	0	0	2	0	0	1	0	0	0	0	0	0
								0	2	0	0	0	0	0	0	0	0	2	0	0	0	1	1	1	0	0	0
								1	0	0	0	0	0	0	1	0	0	1	1	0	1	0	0	0	0	0	1
								0	1	0	0	0	0	0	0	0	0	2	0	1	0	1	1	1	0	0	0
	1			0	0	0	1	0	2	1	1	0	0	0	0	0	0	2	0	1	0	1	0	0	0	0	1
	1		1		2	2	1	1	0	1	0	0	0	1	1	1	1	2	0	1	1	0	0	0	0	0	0
0	1	0	0	2	0	0	0	0	2	1	1	0	0	0	1	1	0	1	1	1	0	1	0	1	0	0	0
								0	1	0	0	0	0	0	0	0	1	1	1	1	0	1	0	1	0	0	0
0	1	1	0	1	1	0	0	0	0	1	1	0	1	0	1	1	0	1	1	0	0	0	0	1	0	0	0
1	1	1	0	1	0	0	1	0	0	1	1	0	1	0	1	1	0	1	1	0	0	0	0	0	1	0	0
								0	0	0	0	0	0	0	1	0	0	2	0	0	0	0	1	1	1	0	0
0	1	0	0	0	0	1	1	0	0	1	0	0	0	1	1	0	0	2	0	0	0	0	1	0	1	0	0
1	1	0	0	2	0	1	2	2	1	1	1	1	0	0	1	1	0	2	0	1	1	1	0	0	0	0	0
								0	0	0	0	0	0	0	0	0	0	2	0	1	0	0	0	0	0	0	0
0	0	0	1	1	0	0	0	2	1	1	1	0	0	0	1	0	1	1	1	1	1	1	1	1	0	0	0
0	1	0	0	1	0	0	0	1	0	1	0	0	0	1	1	0	0	2	0	0	1	0	1	1	0	0	0
0	1	1	1	1	1	1	1	2	1	1	1	0	1	0	1	1	1	2	0	1	1	1	0	0	0	1	1
0	0	0	1	0	0	0	0	0	2	1	1	0	0	0	0	0	0	2	0	0	0	1	0	0	0	0	0
1	1	0	1	2	1	0	2	0	0	1	1	1	0	0	1	0	0	1	1	0	0	0	0	0	0	0	0
1	1	0	0	1	0	0	2	3	1	1	1	0	0	0	1	1	0	1	1	0	1	1	1	1	0	1	1
		1		1	1	1	0	0	1	1	1	0	0	0	1	0	0	2	0	0	0	1	0	0	0	0	0
			1	0	0	0	0	1	1	1	0	0	1	0	1	1	0	2	0	1	1	1	0	1	0	0	0
0	0	0	0	0	0	0	1	0	1	1	1	0	0	0	0	0	0	2	0	0	0	1	0	0	0	0	0
1	1	0	0	0	0	0	0	0	2	1	1	0	0	0	1	0	0	2	0	1	0	1	0	0	0	0	0
			1				1	0	1	1	1	0	0	0	1	0	0	1	1	0	0	1	0	0	0	0	0
			1	1	1	1	0	0	1	1	0	0	0	1	1	1	0	2	0	0	0	1	1	1	0	0	1
0	1	0	0	0	0	0	0	1	1	1	0	0	1	0	1	0	0	2	0	1	1	1	0	0	0	0	0
0	0	1	0	2	0	1	0	0	2	1	0	0	0	1	0	0	0	2	0	0	0	1	0	0	0	0	0
								0	0	0	0	0	0	0	0	0	0	2	0	0	0	0	0	0	0	0	0
1	1	0	1	2	0	0	1	1	1	1	1	0	1	0	1	0	0	2	0	0	1	1	0	1	0	1	1
1							1	1	2	1	0	0	1	0	0	0	1	2	0	1	1	1	0	1	0	0	0
0	1	1	1	0	1	0	2	2	0	1	0	0	0	1	1	0	0	2	0	0	1	0	0	0	0	0	0
0	1	0	1	0	1	1	1	1	2	1	1	0	1	0	1	0	0	2	0	1	1	1	0	1	0	0	0
1	1	1		2	0	0	0	2	3	1	1	0	0	0	1	0	0	1	1	1	1	1	0	0	0	0	0
0	1	0	1	1	1	0	2	1	2	1	1	0	0	0	1	1	0	1	1	0	1	1	1	1	0	0	0
0	1	0	0	0	0	1	1	2	1	1	1	0	0	0	1	0	1	1	1	1	1	1	0	1	0	0	0
1				1	0	0	0	0	1	1	0	1	0	0	0	0	0	2	0	0	0	1	1	1	1	0	1
0	1	0	0	0	0	0	0	0	1	1	1	0	0	0	0	0	0	2	0	1	0	1	1	1	0	0	0
								1	1	0	0	0	0	0	0	0	0	2	0	1	1	1	0	0	0	0	1
1				1	0	0	2	0	1	1	0	0	1	0	1	0	0	1	1	1	0	1	1	1	0	0	0
	1	1	1	2	2	0	1	0	1	1	1	1	0	0	1	1	0	2	0	1	0	1	0	0	0	1	1
0	1	0	0	1	0	0	0	0	1	1	1	0	0	0	1	0	0	2	0	0	0	1	0	0	0	0	0
	1			0	0	0	1	1	0	1	1	0	0	0	1	0	0	2	0	1	1	0	1	1	0	0	0
								0	3	0	0	0	0	0	1	0	0	2	0	0	0	1	0	1	0	0	0
								0	0	0	0	0	0	0	1	0	0	2	0	0	0	0	1	1	1	0	0
	1			2			1	1	1	1	1	0	0	0	0	1	1	2	0	1	1	1	0	0	0	0	0
0	1	1		1	1	0	1	1	0	1	1	0	1	0	1	1	1	2	0	1	1	0	0	1	0	0	1
1	1	0	1	0	0	0	2	0	1	1	1	0	1	0	0	0	0	2	0	1	0	1	0	1	0	0	0
1	1	0	0	1	0	0	0	0	2	1	1	1	0	0	1	0	0	2	0	0	0	1	0	0	0	0	0
0	1	1	0	1	1	0	1	1	0	1	0	0	0	1	0	0	0	2	0	0	1	0	1	1	1	0	0
0	0	0	1	0	0	0	1	1	3	1	0	0	0	1	0	0	0	2	0	0	1	1	0	0	0	0	0
1	1			1	2	2	2	0	2	1	1	0	0	0	0	0	0	2	0	1	0	1	0	0	1	0	0
								2	1	0	0	0	0	0	0	0	0	2	0	0	1	1	0	0	0	0	0
								0	0	0	0	0	0	0	0	0	0	2	0	0	0	0	1	1	1	0	0
0	1	1	1	2	1	0	1	2	1	1	0	0	1	0	1	1	0	1	1	0	1	1	1	1	0	0	0
0	0	1	0	0	1	2	2	2	1	1	1	1	0	0	1	1	1	1	1	0	1	1	1	1	0	0	0
0	1	0	0	1	1	1	1	3	2	1	1	0	0	0	1	0	0	2	0	1	1	1	1	1	0	0	0
1	1	1	0	2	0	0	1	1	1	1	1	0	0	0	1	0	0	2	0	0	1	1	0	0	0	0	0
0	1	0	0	1	1	0	1	0	1	1	0	0	0	1	1	0	0	2	0	0	0	1	0	0	0	0	0
			1	1	1			1	2	1	1	0	0	0	1	1	1	2	0	1	1	1	0	1	0	0	0
								0	2	0	0	0	0	0	0	0	0	2	0	1	0	1	1	1	0	1	1
0	0	1	0	2	0	0	0	0	1	1	0	0	1	0	1	0	0	1	1	0	0	1	1	1	0	0	0
								3	0	0	0	0	0	0	0	0	1	2	0	1	1	0	0	1	0	0	0
								1	2	0	0	0	0	0	1	0	0	1	1	0	1	1	0	0	0	0	0
	1			1	0	0	0	0	0	1	1	0	0	0	0	0	0	2	0	0	0	0	0	1	0	0	0
	1						2	2	1	1	1	0	0	0	0	0	1	2	0	1	1	1	1	1	1	0	0
	1			1	1			2	2	1	1	0	0	0	0	0	0	2	0	1	1	1	0	0	0	0	0
0	0	1	0	0	0	0	1	0	0	1	1	0	0	0	1	0	0	2	0	1	0	0	0	0	0	0	1
0	0	0	1	1	0	0	1	1	1	1	1	0	0	0	0	1	1	2	0	1	1	1	1	1	0	1	1
	1	1		2	0	0	0	0	0	1	1	1	0	0	1	1	0	2	0	0	0	0	0	0	0	0	0
1	1	0	1	1	0	0	1	0	0	1	1	0	0	0	1	0	0	1	1	0	0	0	0	0	0	1	1
1	1	0	1	1	0	0	0	0	2	1	1	0	0	0	0	0	0	1	1	1	0	1	1	1	0	0	0
1	1	1	0	1	0	0	1	2	1	1	0	0	1	0	1	0	0	2	0	1	1	1	1	1	0	0	0
	1			0	0	0	0	0	1	1	1	0	0	0	1	0	0	2	0	0	0	1	0	0	0	0	1
0	1	0	1	0	0	0	1	0	0	1	1	0	0	1	1	0	0	2	0	0	0	0	0	0	0	0	0
0	1	0	0	0	0	0	2	0	1	1	1	0	0	0	1	0	0	2	0	1	0	1	0	1	0	0	0
1	1	0	0	2	1	0	1	1	1	1	1	0	0	0	1	0	0	2	0	1	1	1	0	1	0	0	0
								1	2	0	0	0	0	0	1	0	0	1	1	0	1	1	0	1	0	0	0
1	1	1	0	1	2	1	2	0	1	1	1	0	0	0	1	0	0	2	0	1	0	1	0	0	0	0	0
0	0	0	0	1	0	0	0	0	2	1	0	1	0	0	1	0	0	1	1	1	0	1	0	0	0	0	0
0	1	1	0	2	0	0	0	1	2	1	0	1	0	0	0	0	0	2	0	0	1	1	0	1	0	0	0
0	1	0	1	0	1	0	0	2	1	1	0	0	0	1	1	1	0	1	1	1	1	1	0	0	0	0	1
0	0	0	0	1	1	0	2	1	1	1	0	0	0	1	1	0	0	2	0	1	1	1	0	0	0	0	0
0	1	0	0	1	0	0	0	1	0	1	1	0	0	1	1	0	0	2	0	1	1	0	0	0	0	0	1
0	1	0	0	1	1	0	0	0	0	1	0	1	0	0	1	0	0	2	0	1	0	0	0	1	0	0	1
								0	0	0	0	0	0	0	1	0	1	2	0	1	0	0	0	1	0	0	0
								1	1	0	0	0	0	0	1	1	1	2	0	1	1	1	1	1	0	0	0
0	1	0	0	0	0	0	1	0	2	1	1	0	0	0	0	0	0	2	0	0	0	1	0	0	0	0	0
								0	1	0	0	0	0	0	1	0	0	2	0	0	0	1	0	0	0	0	0
			1	2	0	0	0	1	1	1	1	0	0	0	0	0	0	2	0	1	1	1	1	1	0	0	0
0	1	1	0	2	0	1	1	0	1	1	1	0	1	0	0	0	0	2	0	0	0	1	0	0	0	0	0
	1			1	0	0	0	2	0	1	0	0	0	1	1	0	0	2	0	0	1	0	0	0	0	0	0
0	1	0	1	1	1			1	1	1	1	0	0	0	1	1	0	2	0	0	1	1	0	0	0	0	1
1	1	0	0	2	0	0	0	0	1	1	1	0	0	0	1	0	0	2	0	0	0	1	0	1	0	1	1
								1	2	0	0	0	0	0	1	0	0	2	0	1	1	1	1	1	0	0	1
0	1	1	0	0	0	0	1	1	1	1	1	0	0	0	1	0	0	2	0	1	1	1	1	1	0	0	1
0	1	0	1	1	1	0	0	0	1	1	1	0	0	0	0	1	0	2	0	0	0	1	0	0	0	0	1
1	1	0	1	0	1	0	0	0	1	1	0	1	0	0	0	0	0	2	0	0	0	1	0	0	0	0	0
	1						2	3	1	1	1	0	0	0	1	0	0	1	1	1	1	1	0	0	0	0	0
	1			1	0	0	2	2	1	1	0	0	0	1	1	1	1	2	0	1	1	1	0	0	0	0	0
								0	1	0	0	0	0	0	0	0	0	2	0	1	0	1	0	0	0	0	1
0	1	0	1	1	0	0	2	1	1	1	1	0	0	0	1	1	0	2	0	1	1	1	0	0	0	0	0
								0	0	0	0	0	0	0	1	1	0	1	1	0	0	0	1	1	0	0	1
0	0	0	0	1	0	0	0	0	1	1	1	0	0	0	0	0	0	2	0	1	0	1	1	0	1	0	0
								1	1	0	0	0	0	0	0	0	0	2	0	1	1	1	1	1	0	0	0
								2	1	0	0	0	0	0	1	0	0	2	0	0	1	1	0	1	0	0	0
								0	1	0	0	0	0	0	0	0	0	2	0	1	0	1	1	1	0	0	0
								0	1	0	0	0	0	0	1	0	0	2	0	0	0	1	0	0	0	0	0
								1	0	0	0	0	0	0	1	0	0	2	0	1	1	0	1	1	0	0	0
								0	1	0	0	0	0	0	0	0	0	2	0	1	0	1	1	1	1	0	0
								3	1	0	0	0	0	0	1	0	1	2	0	1	1	1	0	0	0	0	0
	1		1	1	0	0	1	0	2	1	1	0	0	0	0	0	0	2	0	1	0	1	0	0	0	0	0
0	1	1	0	1	1	0	2	0	0	1	1	1	0	0	1	1	0	1	1	1	0	0	1	1	0	0	1
								0	0	0	0	0	0	0	1	0	0	2	0	0	0	0	0	0	0	0	0
0	0	0	0	0	0	1	1	0	0	1	1	0	1	1	0	0	0	2	0	0	0	0	0	0	1	0	0
	1			1	0	1	1	0	1	1	1	0	0	0	1	0	0	2	0	1	0	1	0	0	1	0	1
1	1	1	0	0	1	2	2	1	3	1	1	0	0	1	0	0	0	2	0	1	1	1	0	1	0	0	0
								0	2	0	0	0	0	0	0	0	0	2	0	0	0	1	0	0	1	0	0
0	1	0	0	1	0	0	0	0	1	1	1	0	0	0	0	0	0	2	0	1	0	1	1	1	0	0	0
								0	1	0	0	0	0	0	0	1	0	2	0	1	0	1	1	1	0	0	0
1	0	0	1	2	0	0	1	1	1	1	1	0	0	0	0	0	0	2	0	0	1	1	1	1	0	0	0
								0	0	0	0	0	0	0	1	0	0	2	0	0	0	0	0	0	0	0	0
0	1	1	1	1	0	0	1	0	0	1	0	0	1	0	1	1	0	1	1	0	0	0	1	1	0	1	1
0	1	0	0	0	0	0	1	0	1	1	1	0	0	0	1	0	0	1	1	0	0	1	1	1	0	0	0
0	1	0	1	1	0	1	0	1	1	1	1	0	0	0	1	1	0	2	0	1	1	1	0	1	0	0	0
1	1	0	0	1	0	0	1	1	2	1	1	0	1	0	1	0	0	2	0	0	1	1	1	1	1	0	0
								2	1	0	0	0	0	0	0	0	1	2	0	1	1	1	0	0	0	0	0
1	1	0	1	1	0	0	1	2	2	1	0	0	1	1	1	1	0	1	1	1	1	1	1	1	0	0	0
								1	1	0	0	0	0	0	1	0	0	2	0	0	1	1	0	0	0	0	0
1	1	0	0	0	0	0	1	0	0	1	1	0	0	0	1	0	0	1	1	0	0	0	0	0	1	0	0
0	1	0	0	0	0	0	2	0	3	1	1	0	0	0	0	0	0	2	0	1	0	1	0	1	0	0	0
0	1	0	1	2	1		2	2	1	1	1	0	0	0	1	0	0	1	1	1	1	1	1	1	0	0	1
0	1	0	0	0	0	0	1	0	0	1	1	0	0	0	1	0	0	2	0	0	0	0	0	0	0	0	0
1	0	0	1	0	2	0	2	0	1	1	1	0	0	0	1	0	0	2	0	0	0	1	0	0	0	0	0
1	1	0	0	1	0	0	1	0	0	1	1	0	0	0	1	0	0	2	0	0	0	0	0	0	0	1	1
	1			0	0	0	1	1	1	1	1	0	0	0	1	1	0	1	1	0	1	1	1	1	0	0	0
								0	1	0	0	0	0	0	1	0	0	1	1	0	0	1	1	1	0	0	0
								0	1	0	0	0	0	0	0	0	0	1	1	0	0	1	0	0	0	0	0
	1			0	0	0	0	1	0	1	1	0	0	0	1	0	0	1	1	1	1	0	0	0	0	0	0
								0	1	0	0	0	0	0	0	0	0	2	0	0	0	1	0	0	0	0	0
	1			1	2	0	1	0	0	1	1	0	0	0	0	0	0	2	0	0	0	0	1	1	1	0	0
0	1	1		2	1	0	2	0	0	1	1	1	0	0	1	1	1	1	1	1	0	0	0	0	0	1	1
								1	1	0	0	0	0	0	1	0	0	2	0	1	1	1	0	1	0	0	0
0	1	0	0	0	0	0	0	0	0	1	0	0	0	1	1	0	0	2	0	1	0	0	1	1	0	0	0
1	0	0	1	1	1	0	1	0	0	1	0	0	0	1	1	0	0	2	0	0	0	0	0	0	0	0	0
1	0	1	0	1	1	0	1	1	0	1	1	1	1	0	1	1	0	1	1	1	1	0	1	1	1	1	1
								1	0	0	0	0	0	0	1	0	0	2	0	0	1	0	0	0	0	0	0
								1	1	0	0	0	0	0	1	1	0	2	0	0	1	1	1	1	1	0	0
0	1	0	0	1	0	0	0	0	0	1	1	0	0	0	1	1	0	2	0	0	0	0	0	0	0	0	0
0	1	0	1	0	1	0	0	0	1	1	1	0	0	0	1	0	0	2	0	0	0	1	0	0	0	0	0
								0	2	0	0	0	0	0	1	0	0	1	1	1	0	1	0	0	0	0	0
1	1	0	0	0	1	0	0	0	0	1	1	0	0	0	1	0	0	1	1	1	0	0	0	0	0	0	0
0	1	0	0	0	0	0	0	1	1	1	1	0	0	0	1	0	1	2	0	1	1	1	0	1	0	0	0
0	1	0	0	1	0	1	0	1	1	1	1	0	0	0	1	0	0	2	0	0	1	1	0	0	0	0	1
0	0	0	1	0	0	0	0	0	1	1	1	0	0	1	1	0	0	2	0	1	0	1	1	1	0	0	0
								0	0	0	0	0	0	0	0	0	0	1	1	0	0	0	0	0	0	0	0
								0	1	0	0	0	0	0	0	0	0	2	0	1	0	1	0	0	1	0	0
0	1	0	0	1	0	0	2	3	1	1	1	0	0	0	1	1	0	1	1	0	1	1	1	1	0	0	0
								0	0	0	0	0	0	0	1	0	0	2	0	0	0	0	0	0	0	0	0
0	0	0	0	0	0	0	0	0	0	1	0	0	1	0	0	0	0	2	0	0	0	0	0	0	1	0	0
0	1	0	0	1	0	0	1	1	0	1	1	0	0	0	1	0	0	2	0	1	1	0	0	0	0	0	1
0	1	1	1	1	0	0	1	0	1	1	1	0	0	0	1	1	0	2	0	1	0	1	0	0	0	0	0
								0	1	0	0	0	0	0	1	0	0	2	0	0	0	1	1	1	0	0	0
	1			1	0	0	2	0	1	1	1	0	0	0	0	0	0	2	0	1	0	1	0	0	0	0	1
0	1	0	0	1	0	0	1	1	0	1	1	0	0	0	1	0	0	2	0	1	1	0	1	1	0	0	0
	1			1	0	0	0	2	1	1	1	0	0	0	0	0	0	2	0	1	1	1	0	0	0	0	0
								2	3	0	0	0	0	0	0	0	0	2	0	1	1	1	1	1	0	0	0
1	1	0		2	0	0	1	0	0	1	1	0	0	1	1	1	0	2	0	0	0	0	1	1	0	0	0
1			1					0	1	1	0	1	0	0	0	0	0	2	0	1	0	1	0	0	0	0	0
0	1	0	1	0	2	0	1	0	1	1	1	0	0	1	0	0	0	2	0	0	0	1	0	1	0	0	0
0	1	1	0	1	0	0	1	0	0	1	1	0	1	0	1	1	0	2	0	0	0	0	0	0	0	0	1
								1	0	0	0	0	0	0	1	1	0	2	0	1	1	0	1	1	0	1	1
	1			0	0	0	0	0	1	1	0	0	0	1	0	0	0	2	0	0	0	1	1	1	1	0	0
0	1	1	0	2	0	0	2	1	1	1	0	0	0	1	0	1	0	2	0	0	1	1	0	0	0	0	0
1	1	0	0	0	1	0	1	1	1	1	1	0	0	0	0	0	0	2	0	0	1	1	0	0	0	0	0
1	1	0	1	1	2	2	2	1	0	1	1	0	0	0	0	1	0	2	0	1	1	0	1	1	0	0	0
	1			1	0	0	1	0	0	1	1	0	0	0	1	0	0	2	0	1	0	0	0	0	0	0	0
0	1	0	0	0	0	0	0	1	1	1	1	0	0	0	0	0	0	2	0	0	1	1	1	1	0	1	1
0	1	0	0	0	0	0	1	0	0	1	1	0	0	0	1	0	0	2	0	1	0	0	0	0	0	0	0
								0	0	0	0	0	0	0	0	0	0	2	0	0	0	0	0	0	0	0	0
								0	0	0	0	0	0	0	0	0	0	2	0	0	0	0	0	0	0	0	0
								0	1	0	0	0	0	0	0	0	0	2	0	1	0	1	0	1	0	0	0
0	1	0		1	1	0	1	2	1	1	0	0	0	1	1	1	0	2	0	1	1	1	0	1	0	1	1
1				1	0	0	0	0	3	1	1	1	0	0	1	1	0	2	0	0	0	1	0	0	0	0	0
1	1	0	0	1	0	0	0	0	1	1	0	1	0	0	0	1	0	2	0	0	0	1	0	0	0	0	0
1	1	0	1	0	1	0	1	0	1	1	1	0	0	0	0	0	0	2	0	1	0	1	0	0	0	0	0
1	0	0	1	0	0	0	0	0	2	1	0	0	0	1	1	1	0	2	0	0	0	1	0	1	0	0	0
0	1	0	0	0	0	1	2	1	2	1	1	0	0	0	0	0	0	2	0	1	1	1	0	0	0	0	0
								0	1	0	0	0	0	0	0	0	0	2	0	0	0	1	1	1	1	0	0
								0	1	0	0	0	0	0	0	0	0	2	0	0	0	1	0	0	0	0	0
1	1	0	1	1	0	0	0	0	1	1	0	0	1	0	1	0	0	2	0	0	0	1	0	0	0	1	1
1		0	1	2	1	0	0	0	1	1	1	0	1	0	1	1	0	1	1	0	0	1	1	1	0	0	0
0	1	0	1	0	0	0	1	1	1	1	1	0	0	0	0	0	0	2	0	1	1	1	1	1	1	0	0
								1	1	0	0	0	0	0	0	0	0	2	0	0	1	1	0	0	0	0	0
								0	3	0	0	0	0	0	0	0	0	2	0	1	0	1	1	1	0	0	0
								1	1	0	0	0	0	0	0	0	0	2	0	1	1	1	0	0	0	0	0
0	1		0	1	1	2	1	1	0	1	1	0	0	0	0	1	1	2	0	1	1	0	1	1	0	0	1
								0	2	0	0	0	0	0	0	0	1	2	0	1	0	1	0	0	0	0	0
0	1	1	0	0	0	0	1	0	3	1	1	0	0	0	0	0	0	2	0	0	0	1	0	1	0	0	0
1	1	0	0	0	0	0	0	0	2	1	1	0	0	0	0	0	0	2	0	0	0	1	0	0	0	0	0
1	0	1	0	2	1	0	2	0	0	1	0	0	0	1	0	0	0	2	0	0	0	0	0	0	1	0	0
0	1	1	0	1	0	1	0	0	1	1	1	0	0	1	0	0	0	2	0	0	0	1	0	0	0	1	1
								1	1	0	0	0	0	0	0	0	0	1	1	1	1	1	0	0	0	0	0
	1			2	0	0	0	1	2	1	0	0	0	1	0	0	0	2	0	0	1	1	0	0	0	0	0
0	0	0	0	0	0	0	0	1	0	1	0	1	0	0	1	1	1	2	0	1	1	0	1	1	1	0	1
								0	2	0	0	0	0	0	0	0	1	2	0	1	0	1	1	1	0	0	0
	1			1	1	0	2	0	1	1	1	0	0	0	0	0	0	2	0	1	0	1	0	0	0	0	1
								1	2	0	0	0	0	0	0	1	1	1	1	1	1	1	0	0	0	0	0
								0	2	0	0	0	0	0	0	0	0	1	1	1	0	1	0	0	0	0	0
								0	1	0	0	0	0	0	0	0	0	2	0	1	0	1	1	1	0	1	1
0	0	1	0	1	0	0	0	0	3	1	0	1	1	0	0	0	0	2	0	1	0	1	0	1	0	0	0
1	1	0	0	1				1	1	1	1	0	0	0	0	0	0	2	0	0	1	1	0	0	0	0	0
	1			1	0	0	0	1	1	1	1	0	0	0	0	0	0	2	0	1	1	1	0	0	0	0	0
0	0	1	0	1	0	0	0	0	1	1	0	0	0	1	0	0	0	2	0	1	0	1	0	0	1	0	0
0	1	0	0	0	1	0	2	0	1	1	1	1	1	1	0	0	0	2	0	1	0	1	1	1	0	0	0
								2	1	0	0	0	0	0	0	0	0	2	0	0	1	1	0	1	0	0	0
								0	0	0	0	0	0	0	0	0	0	2	0	0	0	0	0	1	0	0	0
0	1	1	0	0	0	1	1	0	0	1	1	1	1	1	0	1	0	2	0	0	0	0	0	0	0	0	0
0	1	0	1	1	1	0	2	0	1	1	1	1	1	0	0	1	0	2	0	1	0	1	1	1	0	0	0
0	1	0	1	1	0	0	1	2	1	1	1	0	0	0	0	1	0	2	0	1	1	1	0	0	0	0	0
								1	1	0	0	0	0	0	0	0	0	2	0	1	1	1	0	1	0	0	0
1	0	0	0	0	0	0	0	2	0	1	1	0	0	0	0	0	0	2	0	1	1	0	1	1	0	0	0
0	1	1	0	0	0	1	1	1	3	1	1	1	1	0	0	1	1	1	1	1	1	1	1	1	0	0	0
								1	1	0	0	0	0	0	0	0	1	1	1	1	1	1	0	1	0	0	0
			1	0	0	0	0	2	1	1	0	0	1	0	0	0	1	2	0	1	1	1	1	1	0	0	0
								3	1	0	0	0	0	0	0	0	1	2	0	1	1	1	1	1	0	0	0
0	1	0	0	1	0	0	2	0	0	1	1	0	0	0	1	1	0	2	0	0	0	0	0	0	1	0	0
								1	0	0	0	0	0	0	1	0	0	2	0	1	1	0	0	0	1	1	1
1	0	1	0	2	0	0	0	0	1	1	1	1	0	0	0	0	0	2	0	0	0	1	0	0	0	0	0
0	1	0	0	1	1	0	0	0	1	1	0	0	0	1	1	0	0	2	0	0	0	1	0	0	0	0	0
			1	0	0	0	1	2	1	1	0	1	0	0	0	0	0	2	0	1	1	1	1	1	0	0	0
								0	1	0	0	0	0	0	1	0	0	2	0	0	0	1	0	0	1	0	0
1		1		1	1	0	2	1	1	1	1	1	0	0	1	0	0	2	0	0	1	1	0	0	0	0	0
1				0	0	0	0	1	2	1	1	1	0	0	0	0	0	2	0	1	1	1	1	0	1	0	0
0	1	1	0	2	1	0	1	1	1	1	1	0	0	0	1	1	0	1	1	0	1	1	1	1	0	0	1
			1	1	0	0	0	0	0	1	0	0	0	1	1	1	0	1	1	0	0	0	0	0	0	0	0
								0	0	0	0	0	0	0	1	0	0	2	0	0	0	0	0	0	0	0	0
1	0	1	1	1	1	0	2	1	2	1	1	0	0	0	1	0	0	2	0	1	1	1	1	1	1	0	0
								0	1	0	0	0	0	0	0	1	0	2	0	1	0	1	1	1	0	0	0
0	1	0	1	0	0	1	1	1	1	1	1	0	0	0	1	0	0	2	0	0	1	1	0	0	0	0	0
0	1	0	0	1	0	0	1	1	2	1	1	0	0	0	0	0	0	2	0	0	1	1	0	0	0	0	0
0	1	0	0	1	0	0	2	1	2	1	1	0	0	0	0	0	0	2	0	1	1	1	0	0	0	0	0
								0	1	0	0	0	0	0	0	0	0	2	0	0	0	1	0	0	0	0	0
								1	0	0	0	0	0	0	0	0	0	2	0	1	1	0	1	1	1	0	0
								0	0	0	0	0	0	0	1	0	0	2	0	0	0	0	1	1	0	0	0
1				2	0	0	1	0	1	1	0	0	0	1	1	1	0	1	1	0	0	1	0	0	0	0	0
1	1	1	0	2	0	1	1	2	0	1	0	0	1	0	1	1	0	2	0	1	1	0	1	1	0	0	0
								0	0	0	0	0	0	0	1	0	0	2	0	0	0	0	0	0	0	0	0
1				1	1	1	1	1	1	1	0	1	0	0	1	1	0	2	0	0	1	1	0	0	0	0	0
0	1	0	0	1	0	0	1	2	0	1	1	0	0	0	1	0	0	1	1	1	1	0	1	1	0	0	0
								2	1	0	0	0	0	0	0	1	1	2	0	1	1	1	0	0	0	1	1
1			1	2	0	0	0	0	0	1	0	1	0	0	1	1	0	2	0	0	0	0	0	0	0	0	0
0	0	0	1	2	0	1	1	1	0	1	1	0	0	0	1	0	0	2	0	1	1	0	0	0	0	0	1
0	0	1	0	1	1	0	2	3	1	1	0	0	0	1	1	1	1	1	1	1	1	1	0	0	0	0	0
1				2	1	0	1	0	1	1	1	1	1	0	1	0	0	2	0	1	0	1	0	0	0	0	1
1	1	0	0	1	0	0	2	0	1	1	1	0	0	0	0	0	1	2	0	1	0	1	1	1	0	0	0
1				1	1	0	1	1	1	1	1	1	1	0	1	1	0	1	1	0	1	1	0	0	0	0	0
1				1	0	0	0	0	0	1	0	1	0	0	0	0	0	2	0	0	0	0	0	0	0	0	0
			1	1	0	2	0	0	2	1	0	1	0	1	0	0	0	2	0	1	0	1	0	0	0	0	0
0			1	1	0	0	1	1	0	1	1	0	0	0	1	1	0	2	0	0	1	0	0	0	0	0	0
								2	3	0	0	0	0	0	0	0	1	2	0	1	1	1	1	1	1	0	0
0	0	0	0	1	0	0	1	0	1	1	1	0	0	0	1	0	0	2	0	0	0	1	0	1	0	0	0
1				1	1	0	1	2	1	1	1	1	1	0	1	1	1	2	0	1	1	1	1	1	0	0	0
0	0	0	1	1	1	0	2	0	1	1	0	0	0	1	0	0	0	1	1	1	0	1	1	1	0	0	0
1	1	1	0	1	0	0	1	0	0	1	1	0	1	0	1	1	0	2	0	1	0	0	0	0	0	0	0
								3	1	0	0	0	0	0	1	1	0	2	0	0	1	1	0	0	0	0	0
	1	1		1			2	1	1	1	1	0	0	0	0	1	0	2	0	0	1	1	1	1	0	0	0
1				0	1	0	1	0	0	1	1	1	0	0	0	0	0	2	0	1	0	0	0	0	0	0	0
								0	3	0	0	0	0	0	0	1	0	2	0	0	0	1	1	1	0	0	0
								2	0	0	0	0	0	0	0	0	0	2	0	1	1	0	1	1	0	0	0
			1	1	0	0	1	0	1	1	0	1	0	0	1	0	0	2	0	0	0	1	0	0	0	1	1
	1			0	1	0	2	1	1	1	0	0	1	0	0	1	0	2	0	1	1	1	1	1	0	1	1
1				1	0	0	0	0	1	1	0	1	0	0	0	0	0	2	0	0	0	1	0	0	0	0	0
0	1	0	0	0	0	0	1	2	2	1	1	0	0	0	0	0	0	2	0	1	1	1	0	0	0	0	0
			1	2	0	1	1	0	1	1	0	0	1	1	0	0	0	2	0	0	0	1	0	1	0	0	0
								3	0	0	0	0	0	0	0	0	0	2	0	1	1	0	0	1	0	0	0
								2	0	0	0	0	0	0	1	0	1	2	0	1	1	0	1	1	0	0	1
0	1	0	0	0	0	0	0	0	2	1	1	0	0	0	1	0	0	2	0	0	0	1	0	1	0	0	0
								0	0	0	0	0	0	0	1	0	0	2	0	0	0	0	0	0	0	0	0
			1	1	0	0	1	0	0	1	0	0	1	0	1	0	0	1	1	0	0	0	0	0	0	0	0
								0	1	0	0	0	0	0	1	0	0	1	1	0	0	1	0	0	0	0	0
0	1	0	1	1	0	0	0	0	1	1	1	0	0	0	1	0	0	2	0	0	0	1	1	1	1	0	0
0	1	0	1	1	0	0	2	2	3	1	1	0	0	1	0	1	1	2	0	1	1	1	0	0	0	0	1
0	1	0	0	1	1	0	1	1	0	1	1	0	0	0	1	0	1	1	1	1	1	0	1	0	1	0	0
1	1	0	0	1	1	0	2	0	1	1	1	0	0	0	1	0	0	2	0	0	0	1	0	0	0	0	0
1	1	1	0	2	1	1	1	3	1	1	1	1	0	0	0	0	0	2	0	1	1	1	1	1	0	0	0
1	1	0	0	0	1	0	1	0	1	1	1	0	0	0	1	0	0	1	1	0	0	1	0	0	0	0	0
0	1		1	1	0	0	0	1	1	1	1	0	0	0	1	1	0	2	0	0	1	1	0	1	0	0	0
1	0	0	0	0	1	0	2	0	1	1	0	0	0	1	0	1	0	2	0	0	0	1	0	0	0	1	1
								1	1	0	0	0	0	0	1	0	0	2	0	0	1	1	1	1	0	0	0
	1			0	1	0	1	2	1	1	0	0	0	1	0	0	0	2	0	1	1	1	1	1	1	0	0
1	1	0	0	1	0	0	1	0	1	1	1	0	0	0	1	0	0	1	1	0	0	1	0	0	0	0	0
0	1	1	0	1	0	0	1	1	1	1	1	0	0	0	1	1	1	2	0	1	1	1	0	0	0	0	0
0	1	0	0	0	0	0	1	0	1	1	1	0	0	0	1	1	0	1	1	0	0	1	0	0	0	0	0
			1	1	0	0	0	1	2	1	0	1	0	0	0	0	0	2	0	1	1	1	1	1	0	0	0
1				1	0	0	0	1	1	1	1	1	0	0	1	0	0	2	0	0	1	1	0	0	0	0	0
	1	1		0	0	0	0	2	0	1	1	0	0	0	1	1	0	1	1	1	1	0	0	0	0	0	0
1	1			1	1	0	1	1	1	1	1	1	1	0	0	0	0	2	0	1	1	1	1	1	0	0	0
			1	1	0	0	1	0	1	1	1	0	0	0	1	1	0	2	0	1	0	1	1	1	0	1	1
			1					2	1	1	0	1	0	0	1	0	1	1	1	1	1	1	1	1	1	0	0
1			1	1	0	0	0	1	1	1	1	0	1	0	0	0	0	2	0	0	1	1	0	0	0	0	0
1	0	1	0	1	0	1	0	0	0	1	0	1	0	0	0	0	0	2	0	0	0	0	0	0	0	0	1
0	1	0	1	1	2	1	1	2	1	1	1	0	0	0	1	1	0	2	0	0	1	1	1	1	0	0	0
0	1	0	0	0	0	0	0	1	0	1	1	0	0	0	1	0	0	1	1	1	1	0	1	1	0	0	0
								1	0	0	0	0	0	0	1	0	0	1	1	1	1	0	0	0	0	0	0
	1			1	0	0	2	0	0	1	1	0	0	0	1	0	0	2	0	0	0	0	0	0	0	0	0
1	1	0	0	1	0	0	1	1	0	1	0	0	0	1	1	0	0	1	1	1	1	0	1	1	0	0	0
0	0	1	0	2	0	0	1	0	1	1	0	1	0	0	0	0	1	2	0	1	0	1	1	1	0	1	1
1				2	0	1	2	0	0	1	1	1	1	1	1	1	0	2	0	0	0	0	0	0	0	0	0
1				2	0	0	0	1	1	1	0	1	0	0	0	0	0	2	0	0	1	1	0	0	0	0	0
								0	1	0	0	0	0	0	0	0	0	1	1	0	0	1	0	1	0	0	0
	1		1	2	1	0	2	0	1	1	1	0	0	0	1	1	0	2	0	1	0	1	1	1	0	0	1
	1			1	0	0	0	0	1	1	1	0	0	0	0	0	0	2	0	0	0	1	0	0	0	0	0
0	1	0	0	0	0	0	0	2	1	1	1	0	0	0	0	0	0	2	0	0	1	1	0	1	0	0	0
								0	1	0	0	0	0	0	0	0	0	2	0	0	0	1	0	0	0	0	0
			1	1	0	0	1	1	2	1	0	1	0	1	0	0	0	2	0	1	1	1	0	0	0	0	0
0	1	1	0	0	0	0	1	1	1	1	1	0	0	0	1	1	1	2	0	1	1	1	0	1	0	0	0
								0	0	0	0	0	0	0	0	1	0	2	0	1	0	0	0	0	0	0	0
								0	0	0	0	0	0	0	1	1	0	2	0	0	0	0	1	1	1	0	0
			1	0	0	0	1	0	0	1	0	1	0	0	0	0	0	1	1	0	0	0	0	0	0	0	0
								2	1	0	0	0	0	0	1	0	0	1	1	1	1	1	1	0	1	0	0
0	1	0	1	2	0	0	0	1	0	1	0	0	1	0	1	1	0	1	1	0	1	0	1	1	0	0	1
1	1			1	0	0	1	2	1	1	1	0	1	0	1	0	0	2	0	1	1	1	0	0	0	0	1
			1	2	0	0	0	0	1	1	0	0	1	0	1	0	0	2	0	1	0	1	1	0	1	0	0
			1	1	0	1	0	1	0	1	1	1	0	1	0	1	0	2	0	1	1	0	0	0	0	0	0
0	1	0	0	1	1	1	2	2	0	1	0	0	0	1	1	0	0	2	0	1	1	0	0	0	0	0	0
0	1	0	1	0	1	2	2	1	1	1	0	0	0	1	1	1	0	2	0	0	1	1	0	0	0	0	0
								2	0	0	0	0	0	0	0	0	0	2	0	1	1	0	1	1	0	0	0
1	1	0	0	0	1	0	1	0	1	1	1	0	0	0	1	0	0	2	0	0	0	1	0	0	1	0	0
			1	1	0	0	0	1	0	1	0	1	0	0	1	0	0	1	1	0	1	0	0	0	0	0	0
1				0	1	0	1	0	1	1	0	1	0	0	0	0	1	1	1	1	0	1	1	1	0	0	0
			1	2	1	0	1	0	0	1	1	1	1	0	1	1	0	2	0	1	0	0	1	1	0	0	0
	1					1	1	1	0	1	1	0	0	0	1	0	0	2	0	0	1	0	0	0	0	0	0
								0	0	0	0	0	0	0	1	0	0	2	0	0	0	0	0	0	0	0	0
1	1	1	0	0	0	0	1	0	2	1	1	0	0	0	0	0	1	2	0	1	0	1	1	1	0	0	0
1	0	1	0	1	0	0	1	1	1	1	1	0	0	0	1	0	0	2	0	1	1	1	1	1	0	0	0
0	1	0	0				1	2	2	1	1	0	0	0	1	1	1	2	0	1	1	1	1	1	0	0	0
0	1	0	0	1	0	1	2	1	0	1	1	0	0	0	1	1	0	2	0	1	1	0	1	1	0	0	0
1	1	1	0	2	2	1	2	0	0	1	1	1	1	0	1	1	0	1	1	0	0	0	1	1	1	0	0
1				2	1	0	1	0	0	1	1	1	0	0	1	0	0	2	0	0	0	0	0	0	0	0	0
		1		0	1	0	0	1	1	1	0	1	0	0	0	0	0	1	1	1	1	1	0	0	0	0	0
								1	1	0	0	0	0	0	0	0	0	2	0	0	1	1	0	0	0	0	0
0	0	0	0	0	1	1	2	2	2	1	1	0	0	0	1	1	1	2	0	1	1	1	1	1	0	0	0
								0	0	0	0	0	0	0	0	0	0	1	1	1	0	0	1	1	0	0	0
								1	1	0	0	0	0	0	1	1	0	2	0	0	1	1	0	1	0	0	0
	1			1	1	0	0	0	1	1	1	0	0	0	1	0	0	2	0	1	0	1	0	0	1	0	0
1	1	1	0	1	0	0	1	2	0	1	1	0	1	0	1	1	1	2	0	1	1	0	1	1	1	0	0
								0	1	0	0	0	0	0	1	0	0	1	1	0	0	1	1	1	0	0	0
0	1	0	1	0	0	1	1	0	1	1	1	0	0	0	1	0	0	2	0	0	0	1	0	0	0	0	0
1			1	0	1	0	2	0	1	1	0	1	0	0	1	0	0	2	0	0	0	1	0	0	0	0	0
1	0	0	1	1	0	0	0	1	1	1	0	0	0	1	0	0	0	2	0	0	1	1	0	0	0	0	0
1				0	0	0	0	0	0	1	1	0	0	0	1	0	0	1	1	0	0	0	1	1	0	0	0
								0	0	0	0	0	0	0	0	0	0	2	0	1	0	0	1	1	0	0	0
			1	1	0	0	0	1	1	1	0	0	0	1	0	0	0	2	0	0	1	1	0	0	0	0	0
1	0	1	0	1	2	0	0	0	2	1	0	0	0	1	1	0	1	2	0	1	0	1	0	0	0	0	1
1	1			1	0	0	2	0	0	1	0	1	1	1	0	0	0	1	1	1	0	0	1	1	0	0	0
